# Supplementary material for: Seed-to-plant-tracking: automated phenotyping of seeds and corresponding plants of Arabidopsis
Source: Front Plant Sci. 2025 Apr 28;16:1539424. doi: 10.3389/fpls.2025.1539424 (PMC12066762; doi:10.3389/fpls.2025.1539424)
Supplement: Supplementary Table 2 — Data of repeatability measurements analysed in Table 1 and 2 . [file Table2.xlsx]

## Sheet: mass vs volume new
ID	generation	weight [mg]	volume [mm3]	size [mm2]
1727893	G0	0.0209	0.0197	0.142001
1727894	G0	0.0266	0.0267	0.137691
1727896	G0	0.0315	0.0277	0.174712
1727897	G0	0.0223	0.0204	0.153919
1727898	G0	0.0163	0.0149	0.128308
1727900	G0	0.0231	0.0214	0.148087
1727901	G0	0.0271	0.0251	0.163555
1727902	G0	0.0205	0.0192	0.146819
1727903	G0	0.0258	0.0239	0.173698
1727904	G0	0.0204	0.0192	0.142255
1727905	G0	0.015	0.0149	0.101937
1727906	G0	0.0143	0.01321	0.116137
1727907	G0	0.0298	0.0279	0.184602
1727908	G0	0.024	0.0225	0.149862
1727910	G0	0.0215	0.0199	0.146312
1727911	G0	0.0221	0.0205	0.157723
1727914	G0	0.0181	0.0163	0.118419
1727917	G0	0.0185	0.0172	0.130083
1727920	G0	0.0169	0.0161	0.141748
1727921	G0	0.0204	0.0191	0.146566
1727922	G0	0.0209	0.0203	0.166598
1727923	G0	0.0155	0.0138	0.122983
1727924	G0	0.0209	0.0197	0.147326
1727925	G0	0.0163	0.0156	0.12628
1727926	G0	0.015	0.0141	0.08089
1727928	G0	0.0228	0.021	0.127548
1727929	G0	0.0179	0.0152	0.118673
1727930	G0	0.0267	0.024	0.191195
1728377	G0	0.0185	0.0173	0.124758
1728378	G0	0.0167	0.0156	0.121969
1728379	G0	0.0212	0.0201	0.141241
1728384	G0	0.0191	0.0172	0.134394
1728385	G0	0.0199	0.0181	0.124505
1728386	G0	0.0202	0.0187	0.0955973
1728387	G0	0.0165	0.016	0.121208
1728389	G0	0.0188	0.0177	0.140987
1728390	G0	0.0192	0.0183	0.144791
1728391	G0	0.0222	0.0212	0.155694
1728392	G0	0.0179	0.0162	0.145298
1728393	G0	0.0164	0.0147	0.111065
1728394	G0	0.0196	0.0186	0.143269
1728395	G0	0.0229	0.0212	0.155187
1728396	G0	0.0233	0.0221	0.16533
1728397	G0	0.022	0.0211	0.150116
1728398	G0	0.0295	0.027	0.162541
1728399	G0	0.013	0.01238	0.108276
1728400	G0	0.0272	0.0248	0.156455
1728401	G0	0.0226	0.0212	0.132873
1728402	G0	0.0228	0.022	0.150116
1728403	G0	0.0277	0.0257	0.166598
1728404	G0	0.0217	0.0211	0.15113
1728405	G0	0.0222	0.0205	0.151891
1728406	G0	0.0227	0.0213	0.152905
1728407	G0	0.018	0.0174	0.118926
1728408	G0	0.0232	0.0218	0.155441
1728409	G0	0.0199	0.0188	0.146566
1728410	G0	0.0221	0.0208	0.13338
1728411	G0	0.0222	0.0209	0.147326
1728412	G0	0.0185	0.018	0.142001
1729456	G0	0.0183	0.0167	0.123237
1729457	G0	0.0168	0.0155	0.132366
1729460	G0	0.0207	0.0189	0.146312
1729461	G0	0.0209	0.0192	0.148341
1729462	G0	0.0244	0.0224	0.163555
1729463	G0	0.0182	0.0169	0.138958
1729464	G0	0.0198	0.0178	0.140733
1729465	G0	0.0196	0.0177	0.12983
1729466	G0	0.019	0.0178	0.147073
1729467	G0	0.0218	0.0206	0.146566
1729469	G0	0.021	0.0196	0.135662
1729471	G0	0.0171	0.0163	0.132873
1729472	G0	0.0248	0.0233	0.157216
1729473	G0	0.0231	0.0191	0.143776
1729474	G0	0.0196	0.0182	0.140226
1729476	G0	0.0164	0.0148	0.126533
1729477	G0	0.0164	0.015	0.124758
1729478	G0	0.0199	0.0187	0.125773
1729479	G0	0.0151	0.01426	0.117658
1729480	G0	0.022	0.0199	0.157216
1729481	G0	0.0273	0.0244	0.177755
1729482	G0	0.0174	0.0162	0.121715
1729484	G0	0.0213	0.0195	0.150876
1729485	G0	0.018	0.0168	0.143016
1729486	G0	0.0199	0.0184	0.137183
1729487	G0	0.0181	0.0172	0.131098
1729488	G0	0.0181	0.0169	0.132112
1729489	G0	0.0148	0.0137	0.10498
1729491	G0	0.0197	0.0182	0.137183
1729931	G0	0.0247	0.0226	0.164569
1778979	G2	0.0201	0.01918	0.145298
1778980	G2	0.0222	0.02101	0.150369
1778981	G2	0.0226	0.02098	0.173952
1778982	G2	0.0214	0.02017	0.156709
1778983	G2	0.0196	0.01786	0.132112
1778984	G2	0.02	0.01856	0.136676
1778985	G2	0.02	0.01876	0.136169
1778986	G2	0.0206	0.01898	0.145805
1778987	G2	0.0208	0.01884	0.145805
1778988	G2	0.0213	0.01965	0.144537
1778989	G2	0.0223	0.02041	0.143016
1778991	G2	0.0214	0.01986	0.150369
1778992	G2	0.0195	0.01785	0.131351
1778993	G2	0.0175	0.01576	0.15468
1778994	G2	0.0192	0.01769	0.108783
1778995	G2	0.0205	0.01854	0.124251
1778996	G2	0.0243	0.02228	0.16178
1778997	G2	0.0267	0.02454	0.142508
1778998	G2	0.0256	0.02339	0.136423
1778999	G2	0.0224	0.02097	0.155187
1779000	G2	0.0255	0.02337	0.138451
1779001	G2	0.0216	0.02007	0.143523
1779002	G2	0.0183	0.0164	0.13693
1779003	G2	0.0235	0.02153	0.156455
1779004	G2	0.025	0.02281	0.147326
1779005	G2	0.0211	0.01963	0.152651
1779006	G2	0.0196	0.01817	0.126533
1779007	G2	0.0227	0.02064	0.139466
1779008	G2	0.0291	0.02668	0.154173
1779009	G2	0.0198	0.01851	0.145298
1779010	G2	0.0235	0.02212	0.140226
1779011	G2	0.0223	0.02082	0.161273
1779012	G2	0.017	0.01551	0.12628
1779013	G2	0.026	0.02435	0.147326
1779014	G2	0.0221	0.02044	0.154934
1779015	G2	0.0213	0.0202	0.142762
1779016	G2	0.0179	0.01704	0.122223
1779017	G2	0.0267	0.02466	0.156455
1779018	G2	0.0186	0.01734	0.124251
1779019	G2	0.0247	0.02323	0.158737
1779020	G2	0.0222	0.02114	0.154173
1779021	G2	0.0192	0.01763	0.120955
1779022	G2	0.0217	0.02015	0.145551
1779023	G2	0.0261	0.02333	0.161019
1779024	G2	0.0198	0.01866	0.134394
1779025	G2	0.0273	0.02496	0.170402
1779026	G2	0.0253	0.0235	0.150116
1779027	G2	0.0185	0.01671	0.129576
1779028	G2	0.0177	0.01673	0.126533
1779029	G2	0.0214	0.01956	0.158484
1779030	G2	0.0238	0.02207	0.156709
1779031	G2	0.0225	0.02095	0.145298
1779032	G2	0.0203	0.01873	0.133633
1779033	G2	0.0188	0.01753	0.131858
1779034	G2	0.0194	0.01846	0.138451
1779035	G2	0.0245	0.02329	0.165584
1779036	G2	0.0237	0.02203	0.144283
1779037	G2	0.0217	0.0199	0.198802
1779038	G2	0.023	0.0211	NA
1779039	G2	0.0212	0.01958	0.137437
1779040	G2	0.023	0.02152	0.153666
1779041	G2	0.0224	0.02091	0.126533
1779042	G2	0.0209	0.01887	0.124505
1779043	G2	0.0306	0.02845	0.204888
1779044	G2	0.0271	0.02519	0.165584
1779045	G2	0.0187	0.01675	0.124505
1779046	G2	0.0222	0.02044	0.130337
1779047	G2	0.024	0.02063	0.152144
1779048	G2	0.0304	0.02773	0.174205
1779049	G2	0.0193	0.0185	0.135408
1779050	G2	0.0243	0.0222	0.14403
1779051	G2	0.0207	0.01897	0.140733
1779052	G2	0.0228	0.02069	0.160005
1779054	G2	0.0236	0.02125	0.160512
1779055	G2	0.0271	0.02512	0.163555
1779056	G2	0.0212	0.01883	0.115376
1779057	G2	0.0229	0.02207	0.159244
1779058	G2	0.0235	0.02159	0.152398
1779059	G2	0.0195	0.01762	0.134648
1779060	G2	0.0212	0.01963	0.134901
1779061	G2	0.022	0.02068	0.156455
1779062	G2	0.0253	0.02371	0.162794
1779063	G2	0.0206	0.01883	0.131098
1779064	G2	0.0248	0.0231	0.153666
1779065	G2	0.0215	0.01982	0.130844
1779066	G2	0.0276	0.02565	0.151637
1779067	G2	0.0167	0.01542	0.136169
1779068	G2	0.0233	0.02153	0.162794
1779069	G2	0.0202	0.01874	0.136676
1779070	G2	0.0204	0.01924	0.145044
1779071	G2	0.0206	0.01943	0.146058
1779072	G2	0.0223	0.02061	0.145298
1779073	G2	0.0262	0.02416	0.158737
1779074	G2	0.0186	0.01754	0.135916
1779075	G2	0.0192	0.01804	0.142762
1779076	G2	0.0182	0.01658	0.129323
1779077	G2	0.0214	0.01959	0.130083
1779078	G2	0.0189	0.01769	NA

## Sheet: Jahnke 2016 mass vs volume 
ID	weight [mg]	volume [mm3]	projected area [mm2]
499446	0.026	0.0237215	0.158897
499448	0.022	0.0190796	0.14146
499450	0.019	0.0200855	0.141741
499451	0.019	0.0178027	0.126274
499452	0.018	0.0184457	0.134711
499454	0.021	0.0175613	0.143429
499455	0.019	0.0170161	0.131055
499456	0.022	0.0189877	0.133867
499457	0.024	0.0214264	0.144554
499458	0.021	0.0189607	0.142585
499459	0.025	0.0250065	0.156365
499464	0.012	0.0203347	0.141179
499466	0.028	0.0254013	0.154959
499468	0.016	0.0185974	0.134711
499469	0.015	0.0165267	0.128805
499474	0.021	0.016713	0.122899
499475	0.017	0.0181599	0.130211
499477	0.02	0.0192084	0.134711
499479	0.019	0.0159496	0.117274
499480	0.024	0.0207698	0.148491
499484	0.016	0.013545	0.117274
499487	0.021	0.0194103	0.132461
499488	0.018	0.015846	0.124305
499489	0.025	0.0205303	0.137804
499490	0.017	0.0150278	0.113899
499491	0.018	0.0171121	0.127117
499492	0.018	0.0170166	0.122336
499493	0.018	0.016221	0.122618
499494	0.021	0.0214742	0.150178
499496	0.02	0.0179626	0.122055
499497	0.018	0.0174724	0.125711
499498	0.017	0.0198298	0.137523
499499	0.015	0.0183686	0.133867
499501	0.019	0.0169292	0.136398
499502	0.018	0.0183582	0.130492
499503	0.021	0.020218	0.134711
499504	0.021	0.0191203	0.116712
499505	0.023	0.0206435	0.116712
499506	0.022	0.0229014	0.151022
499507	0.018	0.0159038	0.12543
499508	0.021	0.0198514	0.140335
499509	0.015	0.0145609	0.113337
499510	0.024	0.021697	0.146522
499511	0.021	0.0219715	0.148772
499512	0.018	0.0187044	0.137804
499513	0.017	0.0158772	0.121774
499514	0.022	0.0209739	0.147366
499515	0.021	0.0195653	0.136117
499516	0.022	0.0201439	0.14371
499517	0.025	0.0230643	0.15046
499518	0.023	0.0209388	0.137242
499519	0.024	0.0224651	0.147085
499520	0.018	0.0165386	0.127961
499521	0.021	0.0198725	0.118118
499522	0.019	0.0198582	0.137523
499523	0.025	0.0238584	0.145116
499524	0.021	0.0203624	0.127399
499525	0.018	0.0182089	0.141179
499526	0.02	0.0213951	0.145116
499527	0.015	0.0166783	0.124867
499528	0.023	0.023169	0.150741
499529	0.019	0.0162511	0.109681
499530	0.02	0.0191174	0.131055
499531	0.02	0.0203885	0.149335
499532	0.019	0.0175829	0.135273
499534	0.017	0.0172863	0.130211
499535	0.016	0.0152454	0.124305
499536	0.018	0.0179981	0.134711
499537	0.016	0.0149436	0.119524
499538	0.021	0.0191478	0.136679
499539	0.015	0.0134866	0.117274
499540	0.02	0.0211673	0.147085
499541	0.025	0.0239041	0.15749
499542	0.023	0.0228246	0.14596
499543	0.025	0.0226053	0.152709
499544	0.023	0.0188206	0.140616
499546	0.016	0.0169401	0.133867
499548	0.023	0.0200274	0.132742
499550	0.02	0.0196837	0.142304
499553	0.014	0.0169609	0.133867
499554	0.022	0.0217853	0.163396
499555	0.02	0.0185708	0.170146
499556	0.023	0.0211384	0.11643
499557	0.024	0.0242277	0.152991
499558	0.024	0.0223774	0.140054
499559	0.016	0.0147577	0.115305
499561	0.015	0.0130563	0.109962
499563	0.018	0.0162672	0.122899
499564	0.021	0.0167655	0.134711
499567	0.025	0.0269758	0.167896
499568	0.019	0.0174641	0.123742
499569	0.017	0.0161978	0.124586
499570	0.023	0.0243973	0.150741
499572	0.018	0.017606	0.12993
499573	0.02	0.0220843	0.131898
499574	0.021	0.0186276	0.131055
499575	0.02	0.0210634	0.146522
499576	0.021	0.0210527	0.140054
499578	0.017	0.0138243	0.111931
499579	0.025	0.0221744	0.144554
499580	0.016	0.0153937	0.123461
499581	0.027	0.0235212	0.154397
499582	0.022	0.0184995	0.145397
499585	0.02	0.0167133	0.133023
499586	0.025	0.0234854	0.163959
499587	0.017	0.0153462	0.114743
499588	0.023	0.0231723	0.156928
499589	0.021	0.0179401	0.130492
499590	0.021	0.0203089	0.153834
499591	0.02	0.0173925	0.135554
499595	0.017	0.0177131	0.131336
499596	0.02	0.0218514	0.157209
499597	0.024	0.0254511	0.134711
499598	0.015	0.0151705	0.114743
499599	0.017	0.0192881	0.133023
499600	0.018	0.0202972	0.138367
499602	0.013	0.0205109	0.142023
499603	0.013	0.0182909	0.140335
499604	0.014	0.0206279	0.149897
499605	0.013	0.0193704	0.141741
499608	0.019	0.020244	0.137242
499610	0.023	0.0123044	0.110243
499611	0.013	0.0197697	0.149335
499614	0.011	0.0186579	0.115587
499616	0.018	0.0190176	0.131898
499620	0.02	0.0190372	0.134148
499621	0.025	0.0202353	0.145397
499622	0.021	0.0186635	0.13696
499623	0.024	0.0189881	0.134429
499624	0.028	0.0211045	0.135835
499628	0.026	0.0231441	0.151866
499629	0.017	0.0165697	0.122336
499630	0.02	0.0166754	0.127399
499631	0.017	0.0158334	0.111931
499632	0.023	0.0189751	0.135554
499633	0.017	0.0154173	0.108275
499634	0.022	0.0220639	0.147366
499635	0.018	0.0166522	0.129648
499636	0.023	0.0197681	0.137242
499637	0.021	0.0192855	0.134429
499638	0.015	0.012862	0.116993
499639	0.023	0.021526	0.142866
499640	0.02	0.0174796	0.142023
499642	0.014	0.0223271	0.142866
499643	0.01	0.0200772	0.149335
499647	0.012	0.024199	0.153272
499650	0.016	0.0166839	0.117274
499651	0.014	0.0141698	0.120649
499654	0.015	0.0163535	0.131055
499655	0.028	0.0265625	0.155803
499656	0.018	0.0154045	0.134148
499657	0.023	0.0226814	0.167334
499659	0.019	0.0182676	0.129086
499660	0.017	0.0137503	0.113618
499661	0.022	0.0193012	0.142304
499662	0.022	0.0191988	0.145116
499663	0.027	0.022009	0.153553
499664	0.027	0.0202703	0.145679
499665	0.025	0.018966	0.135554
499667	0.015	0.0155485	0.118118
499669	0.022	0.018751	0.132742
499670	0.024	0.022773	0.142585
499671	0.017	0.0167419	0.135554
499672	0.015	0.014804	0.12543
499674	0.019	0.0183427	0.137523
499675	0.013	0.0135264	0.120649
499676	0.024	0.0238655	0.152428
499678	0.021	0.019268	0.133304
499679	0.024	0.021814	0.152991
499680	0.027	0.0256457	0.167896
499681	0.018	0.0188983	0.143429
499682	0.022	0.0190331	0.137523
499683	0.021	0.0191727	0.133023
499684	0.022	0.0181449	0.12768
499685	0.026	0.0204875	0.142866
499686	0.028	0.0214915	0.145116
499687	0.028	0.0193402	0.121211
499689	0.024	0.0102202	0.140616
499691	0.017	0.0188862	0.137804
499692	0.022	0.0211681	0.141741
499693	0.019	0.0183648	0.133586
499694	0.028	0.0240929	0.164802
499695	0.018	0.0174687	0.130211
499697	0.02	0.0248583	0.128242
499698	0.026	0.0223976	0.14596
499699	0.024	0.0204015	0.146522
499700	0.02	0.0181549	0.121211
499702	0.026	0.0215961	0.149053
499704	0.023	0.0231641	0.155803
499705	0.02	0.0203817	0.141179
499706	0.016	0.0172349	0.132742
499708	0.018	0.017231	0.115024
499709	0.022	0.018843	0.150178
499711	0.022	0.0205204	0.166209
499714	0.019	0.0195102	0.148772
499715	0.019	0.0197193	0.149053
499716	0.017	0.0177481	0.133867
499717	0.022	0.0200959	0.132179
499718	0.017	0.0191035	0.135554
499719	0.025	0.0259614	0.158615
499720	0.013	0.0170131	0.149897
499721	0.018	0.0181926	0.125992
499724	0.018	0.0202836	0.128242
499725	0.029	0.0267915	0.187301
499726	0.015	0.015552	0.112493
499727	0.021	0.0194792	0.152991
499728	0.028	0.0267792	0.153834
499729	0.016	0.0172349	0.12993
499730	0.019	0.0181858	0.128523
499731	0.014	0.013709	0.108556
499732	0.024	0.0243282	0.157209
499733	0.017	0.0169215	0.165927
499734	0.018	0.0194879	0.132179
499736	0.02	0.0195377	0.128242
499737	0.014	0.0123338	0.107431
499738	0.024	0.0212472	0.151866
499741	0.022	0.0170568	0.133023
499742	0.016	0.0153659	0.128523
499743	0.02	0.0183122	0.136117
499744	0.017	0.0175994	0.131617
499745	0.027	0.0201582	0.169583
499746	0.017	0.0151156	0.127117
499747	0.026	0.022613	0.157209
499748	0.021	0.0194346	0.140335
499749	0.023	0.0187684	0.149897
499750	0.016	0.0131999	0.0871822
499751	0.02	0.0184523	0.156365
499752	0.029	0.0245934	0.163678
499753	0.018	0.015984	0.133304
499754	0.021	0.0169922	0.138085
499755	0.023	0.0224755	0.163959
499756	0.019	0.0176201	0.14146
499757	0.02	0.0179973	0.144835
499758	0.02	0.0177212	0.143148
499759	0.021	0.0195013	0.142023
499760	0.019	0.0179738	0.139492
499761	0.021	0.0163997	0.134429
499762	0.017	0.0156363	0.120368
499763	0.021	0.0183611	0.140898
499764	0.028	0.0243527	0.14371
499765	0.02	0.0194186	0.146804
499766	0.023	0.0200936	0.149053
499767	0.027	0.0263829	0.144272
499769	0.022	0.0218317	0.174364
499770	0.026	0.023186	0.167052
499771	0.02	0.0166907	0.134711
499772	0.023	0.0165923	0.115868
499773	0.031	0.0254966	0.127961
499774	0.02	0.0192222	0.14821
499775	0.018	0.0184582	0.140054
499776	0.018	0.0172976	0.127961
499777	0.015	0.0148646	0.123461
499778	0.023	0.0215808	0.14371
499780	0.022	0.0210353	0.142023
499781	0.022	0.0211053	0.14596
499782	0.019	0.0190292	0.132742
499783	0.019	0.0181329	0.138085
499784	0.02	0.0203356	0.127117
499785	0.017	0.0172767	0.129367
499786	0.02	0.0163819	0.129367
499787	0.011	0.00808108	0.103494
499788	0.023	0.0179173	0.140054
499789	0.022	0.0161789	0.129367
499790	0.03	0.0213423	0.152709
499791	0.029	0.0188597	0.136117
499793	0.03	0.0171242	0.130492
499794	0.032	0.0183122	0.142585
499796	0.025	0.0227557	0.147366
499797	0.021	0.0204511	0.154397
499798	0.017	0.0167145	0.12768
499799	0.021	0.0211646	0.140898
499800	0.02	0.0180244	0.134992
499801	0.014	0.0125099	0.121493
499802	0.018	0.0175089	0.135554
499807	0.033	0.0215167	0.141179
499812	0.017	0.0157011	0.126836
499813	0.023	0.0188215	0.132179
499815	0.018	0.0177187	0.123461
499816	0.022	0.0227422	0.157772
499817	0.017	0.0209497	0.160303
499818	0.023	0.0211572	0.160584
499821	0.022	0.0221238	0.158897
499822	0.02	0.0191109	0.137523
499826	0.012	0.0182809	0.134992
499827	0.01	0.0212708	0.146241
499830	0.023	0.0219024	0.155522
499831	0.023	0.0217049	0.142023
499832	0.02	0.0230063	0.149335
499833	0.016	0.0156015	0.131055
499834	0.02	0.0208331	0.129086
499835	0.024	0.0245373	0.165646
499836	0.018	0.0178924	0.136398
499837	0.019	0.0174355	0.124586
499838	0.022	0.0208777	0.143148
499839	0.015	0.0153829	0.121493
499840	0.022	0.0196145	0.144835
499841	0.021	0.0194129	0.147085
499842	0.018	0.0176582	0.134711
499843	0.022	0.0191734	0.141179
499844	0.028	0.0245822	0.156928
499845	0.023	0.0194973	0.152709
499846	0.024	0.0194542	0.146522
499847	0.018	0.01688	0.117274
499848	0.021	0.0201226	0.142304
499849	0.021	0.0180826	0.143991
499850	0.022	0.0200338	0.145116
499851	0.02	0.0180143	0.133304
499852	0.023	0.0195443	0.134711
499853	0.021	0.0165633	0.134711
499854	0.013	0.0120084	0.10715
499855	0.024	0.0217392	0.147647
499856	0.021	0.0190707	0.12993
499858	0.022	0.0207139	0.13921
499859	0.019	0.017841	0.129086
499860	0.025	0.0231106	0.138085
499861	0.019	0.0198209	0.142585
499862	0.021	0.0196092	0.146522
499865	0.024	0.0227705	0.158615
499866	0.02	0.0196925	0.129367
499868	0.023	0.0228748	0.145397
499869	0.021	0.0210581	0.148491
499870	0.025	0.0219652	0.142866
499871	0.027	0.0237592	0.152991
499872	0.021	0.0190158	0.131617
499873	0.017	0.0171835	0.120649
499874	0.022	0.0211734	0.144272
499876	0.02	0.0199532	0.15046
499877	0.019	0.0152695	0.113056
499878	0.021	0.0183455	0.132742
499879	0.022	0.020826	0.146522
499880	0.021	0.0177206	0.130211
499881	0.019	0.0199083	0.142023
499883	0.022	0.021315	0.139492
499886	0.021	0.0213917	0.138367
499887	0.025	0.0229223	0.147929
499888	0.019	0.018666	0.134711
499889	0.025	0.0219585	0.145116
499890	0.026	0.0237396	0.157209
499891	0.023	0.0226333	0.14596
499892	0.021	0.0206813	0.125711
499893	0.026	0.0229363	0.14821
499894	0.022	0.014786	0.113618
499895	0.018	0.0206302	0.131617
499896	0.012	0.0249707	0.149616
499898	0.015	0.019727	0.145679
499899	0.022	0.024406	0.133023
499900	0.015	0.0178474	0.130773
499901	0.019	0.0188993	0.128805
499902	0.025	0.0279879	0.172115
499903	0.013	0.0194559	0.132742
499905	0.011	0.0240147	0.157209
499906	0.023	0.0173581	0.131336
499907	0.016	0.0151951	0.12093
499908	0.027	0.0241371	0.149616
499909	0.018	0.0211061	0.124024
499910	0.015	0.0188453	0.138929
499911	0.022	0.0164033	0.125992
499912	0.022	0.0222813	0.149335
499913	0.013	0.0168816	0.112212
499914	0.023	0.023299	0.147929
499917	0.024	0.0234274	0.155803
499918	0.019	0.020026	0.14371
499919	0.02	0.0227822	0.154678
499920	0.015	0.0206704	0.147647
499921	0.013	0.0197983	0.147929
499922	0.016	0.0232901	0.152709
499923	0.016	0.0242081	0.162834
499926	0.01	0.0184051	0.126274
499927	0.023	0.0233502	0.146522
499933	0.018	0.0205477	0.138648
499937	0.021	0.0191967	0.131617
499938	0.022	0.0197996	0.134992
499939	0.019	0.0196556	0.134992
499940	0.02	0.0186574	0.133586
499942	0.021	0.0194849	0.133023
499943	0.023	0.022969	0.145397
499944	0.025	0.0232788	0.147085
499947	0.023	0.0217916	0.145679
499948	0.02	0.0194335	0.133867
499949	0.019	0.018248	0.126555
499950	0.024	0.021935	0.143429
499953	0.026	0.0246015	0.15749
499954	0.015	0.0202922	0.137242
499955	0.02	0.0192883	0.131055
499956	0.022	0.0218989	0.142023
499957	0.014	0.0144773	0.122899
499958	0.027	0.0249039	0.160865
499959	0.023	0.0225836	0.149335
499960	0.02	0.0189537	0.140616
499961	0.019	0.0183854	0.126555
499962	0.027	0.0270449	0.173239
499963	0.022	0.0206971	0.146522
499964	0.022	0.0220647	0.145116
499965	0.021	0.0184934	0.137242
499966	0.021	0.0197623	0.13921
499967	0.025	0.0237098	0.148491
499968	0.022	0.0213634	0.140335
499969	0.021	0.0218557	0.145397
499970	0.023	0.0217015	0.142304
499971	0.023	0.0217554	0.154678
499972	0.023	0.0214126	0.140335
499974	0.022	0.020452	0.15046
499975	0.022	0.0228203	0.149616
499977	0.02	0.0205352	0.129648
499978	0.019	0.0208981	0.143429
499979	0.019	0.0176989	0.128523
499980	0.018	0.0162113	0.122618
499981	0.029	0.024586	0.143429
499982	0.023	0.0215139	0.129086
499984	0.03	0.0227321	0.154678
499985	0.019	0.0203257	0.139773
499986	0.024	0.0223579	0.146804
499988	0.022	0.0211664	0.12993
499989	0.029	0.0275763	0.163678
499990	0.015	0.0158749	0.118399
499991	0.028	0.0261766	0.16424
499992	0.021	0.021165	0.137804
499993	0.019	0.0195182	0.134429
499994	0.026	0.0254589	0.172115
499995	0.018	0.0180292	0.13921
499996	0.022	0.0238273	0.147929
499997	0.02	0.021412	0.156928
499998	0.019	0.0189353	0.144835
499999	0.019	0.0185139	0.134711
500000	0.016	0.0166353	0.127399
500001	0.018	0.0181767	0.125711
500002	0.021	0.0223212	0.145679
500003	0.019	0.0223627	0.154678
500004	0.02	0.0211684	0.154116
500005	0.023	0.0209175	0.124305
500006	0.024	0.022301	0.147085
500007	0.021	0.0207021	0.13921
500008	0.018	0.018293	0.138367
500009	0.023	0.0187546	0.140616
500010	0.02	0.0173049	0.127399
500011	0.025	0.0247684	0.154397
500012	0.022	0.0241841	0.150741
500013	0.016	0.0151736	0.1094
500014	0.023	0.0237948	0.160865
500015	0.019	0.0157937	0.135835
500016	0.021	0.019411	0.135273
500017	0.018	0.0168508	0.133023
500018	0.024	0.0206912	0.148772
500019	0.025	0.0242715	0.157772
500020	0.025	0.0192056	0.164521
500021	0.023	0.0196769	0.146804
500022	0.019	0.0156771	0.126274
500023	0.023	0.0204054	0.154959
500026	0.02	0.0172795	0.144554
500027	0.025	0.0193912	0.153834
500028	0.02	0.017944	0.133586
500029	0.022	0.018602	0.143429
500030	0.016	0.0165428	0.12768
500031	0.024	0.022334	0.147085
500032	0.025	0.0195264	0.147366
500033	0.024	0.0182589	0.143429
500035	0.022	0.0204624	0.158334
500036	0.029	0.0276113	0.189551
500037	0.023	0.0230697	0.16199
500038	0.022	0.021481	0.152428
500039	0.02	0.0201135	0.142023
500042	0.021	0.0193591	0.135835
500043	0.02	0.0178625	0.138929
500044	0.027	0.0265486	0.165646
500045	0.019	0.0184059	0.132742
500046	0.021	0.0219192	0.144272
500049	0.024	0.0243909	0.152428
500052	0.024	0.0216557	0.145116
500053	0.016	0.0161195	0.129648
500054	0.022	0.0200005	0.138085
500055	0.023	0.0234966	0.149335
500056	0.022	0.0211673	0.123742
500057	0.027	0.0265304	0.165646
500058	0.022	0.0205253	0.15046
500059	0.018	0.0179141	0.11643
500060	0.026	0.0263615	0.158615
500061	0.023	0.0219215	0.141179
500062	0.018	0.0189853	0.129086
500063	0.02	0.0196344	0.137242
500064	0.018	0.0204075	0.136117
500065	0.019	0.017091	0.127117
500066	0.017	0.0157961	0.12093
500067	0.022	0.020255	0.117555
500068	0.024	0.021333	0.141741
500069	0.023	0.0227001	0.15046
500070	0.02	0.0187836	0.129367
500071	0.021	0.0218947	0.136679
500072	0.018	0.0165064	0.121774
500073	0.027	0.0259658	0.152428
500074	0.02	0.018578	0.132179
500075	0.019	0.01858	0.133867
500077	0.024	0.023195	0.152709
500078	0.026	0.0228881	0.143148
500079	0.02	0.0187908	0.12318
500080	0.021	0.0178348	0.133023
500081	0.023	0.0212916	0.131336
500082	0.024	0.0233732	0.14821
500083	0.02	0.0186951	0.142304
500084	0.023	0.0190812	0.116993
500085	0.021	0.0189686	0.136117
500087	0.023	0.0193698	0.116149
500088	0.019	0.0233665	0.149616
500089	0.019	0.021538	0.147085
500090	0.019	0.0188888	0.134711
500091	0.022	0.0208402	0.135554
500093	0.021	0.0217765	0.151022
500094	0.017	0.0173038	0.127117
500095	0.019	0.0191468	0.121774
500096	0.019	0.0187244	0.142585
500097	0.022	0.0214425	0.139773
500098	0.022	0.0213915	0.139773
500100	0.02	0.0228686	0.143429
500101	0.017	0.0173782	0.125992
500102	0.018	0.0186813	0.127117
500103	0.023	0.0204939	0.118399
500104	0.015	0.018322	0.133867
500105	0.024	0.0209779	0.14821
500106	0.025	0.0241404	0.158053
500107	0.021	0.019218	0.134711
500108	0.019	0.0193059	0.134429
500110	0.022	0.0193312	0.133867
500111	0.016	0.0169252	0.110806
500112	0.022	0.0216984	0.146804
500113	0.018	0.0185462	0.130211
500114	0.018	0.0161869	0.131898
500115	0.024	0.0257265	0.155522
500116	0.029	0.0278443	0.157772
500117	0.024	0.0234139	0.158334
500118	0.021	0.0213552	0.154397
500119	0.018	0.018016	0.139773
500120	0.023	0.0221469	0.164521
500121	0.022	0.0211272	0.152709
500122	0.021	0.0183468	0.140054
500123	0.022	0.0212783	0.140054
500124	0.021	0.021273	0.149053
500125	0.022	0.0236093	0.157772
500126	0.02	0.01877	0.137523
500128	0.016	0.0158114	0.130211
500129	0.022	0.020155	0.135273
500130	0.022	0.0222468	0.151585
500131	0.024	0.0244489	0.160865
500132	0.025	0.0234926	0.161709
500133	0.026	0.0222265	0.147085
500134	0.024	0.0220918	0.147366
500135	0.018	0.0177	0.136117
500136	0.032	0.0288262	0.163959
500137	0.019	0.0195672	0.149053
500138	0.02	0.019577	0.138929
500139	0.019	0.019566	0.126836
500140	0.026	0.025273	0.14596
500141	0.025	0.0218271	0.124024
500142	0.021	0.021517	0.149616
500143	0.021	0.0227421	0.144554
500144	0.016	0.0188261	0.133867
500145	0.02	0.0212559	0.138085
500146	0.02	0.0210447	0.140335
500147	0.021	0.0182281	0.128805
500148	0.024	0.0231054	0.14821
500149	0.022	0.0193405	0.139492
500150	0.023	0.0211719	0.143429
500151	0.02	0.0203717	0.134711
500152	0.021	0.017602	0.11868
500153	0.017	0.0165527	0.125149
500154	0.019	0.0202992	0.137242
500155	0.023	0.0229347	0.140616
500156	0.022	0.0220991	0.12318
500157	0.018	0.0154454	0.126274
500158	0.022	0.0221567	0.144272
500159	0.021	0.0213443	0.124867
500160	0.018	0.0185522	0.134711
500161	0.023	0.0235686	0.155803
500162	0.019	0.0200613	0.138085
500163	0.018	0.0184623	0.129648
500164	0.023	0.0218175	0.144835
500165	0.023	0.0193539	0.12093
500167	0.019	0.0177222	0.128523
500168	0.017	0.0173486	0.131336
500169	0.018	0.0162433	0.12093
500171	0.019	0.0205249	0.147647
500172	0.028	0.0253925	0.152991
500173	0.021	0.0206845	0.151585
500174	0.023	0.0222714	0.152991
500175	0.021	0.0200853	0.121774
500176	0.02	0.0196828	0.136117
500177	0.02	0.0198343	0.122618
500178	0.017	0.0158967	0.125992
500179	0.015	0.0149966	0.126836
500180	0.021	0.0236577	0.145679
500181	0.022	0.0229442	0.159459
500182	0.021	0.0195081	0.12543
500183	0.023	0.021058	0.140335
500184	0.019	0.0184699	0.130211
500185	0.026	0.0238445	0.150741
500186	0.024	0.0216778	0.138929
500187	0.022	0.0209295	0.136679
500188	0.019	0.0184269	0.128242
500190	0.027	0.0246559	0.158897
500192	0.019	0.0187199	0.133867
500193	0.017	0.0163453	0.136679
500194	0.02	0.021208	0.127117
500195	0.025	0.0248582	0.157772
500196	0.02	0.0198212	0.134992
500197	0.02	0.0183356	0.127961
500198	0.022	0.0219261	0.144835
500199	0.023	0.0245066	0.152991
500200	0.018	0.0183435	0.128805
500201	0.02	0.0198916	0.136398
500202	0.024	0.0204256	0.135835
500203	0.022	0.0168928	0.127117
500204	0.017	0.0153118	0.12318
500205	0.021	0.0214598	0.14371
500206	0.022	0.0219647	0.134992
500207	0.018	0.017519	0.12768
500208	0.025	0.0228315	0.147647
500209	0.023	0.0224329	0.148772
500210	0.022	0.0232666	0.139492
500211	0.017	0.0192175	0.12993
500212	0.022	0.0210694	0.148772
500213	0.019	0.0181077	0.128523
500214	0.023	0.0214835	0.142866
500215	0.026	0.0250291	0.160303
500216	0.022	0.0208688	0.125711
500217	0.019	0.0201778	0.139773
500218	0.019	0.0199664	0.13921
500219	0.023	0.0207122	0.136398
500221	0.019	0.0167221	0.12318
500222	0.023	0.0232256	0.14146
500223	0.026	0.0237378	0.15046
500224	0.025	0.0206352	0.145679
500225	0.018	0.0181016	0.137242
500226	0.02	0.0216472	0.140898
500227	0.019	0.0190538	0.133586
500228	0.025	0.0245364	0.157209
500229	0.021	0.0199525	0.142585
500230	0.019	0.0188906	0.135554
500232	0.021	0.0198143	0.133586
500233	0.016	0.0148146	0.115587
500234	0.022	0.0224938	0.145397
500235	0.019	0.0184147	0.134992
500236	0.023	0.0232652	0.149897
500237	0.024	0.0229632	0.145679
500238	0.018	0.0168191	0.127117
500239	0.02	0.0199811	0.135835
500240	0.019	0.019408	0.135835
500241	0.021	0.0188361	0.109118
500242	0.017	0.0160177	0.132179
500243	0.023	0.0232035	0.154678
500244	0.021	0.0192165	0.13696
500245	0.019	0.0188059	0.111931
500246	0.024	0.0228742	0.155241
500247	0.016	0.018454	0.134148
500248	0.021	0.0198965	0.12093
500249	0.016	0.0181382	0.137804
500250	0.02	0.0208037	0.139492
500251	0.023	0.020995	0.154959
500253	0.021	0.0193213	0.127399
500254	0.019	0.0145982	0.130211
500255	0.019	0.0190108	0.135554
500256	0.023	0.0220658	0.144554
500257	0.015	0.0146041	0.119243
500258	0.021	0.019501	0.132179
500259	0.02	0.0190495	0.141741
500262	0.017	0.017244	0.112212
500263	0.019	0.0206276	0.142304
500264	0.016	0.0171306	0.126274
500265	0.021	0.0217431	0.137242
500266	0.02	0.0159751	0.135554
500267	0.019	0.0180312	0.140898
500268	0.021	0.0202169	0.154959
500270	0.025	0.0213128	0.143991
500271	0.019	0.0198297	0.132461
500272	0.02	0.017249	0.119524
500273	0.023	0.0218544	0.142023
500274	0.021	0.0182548	0.124867
500275	0.02	0.0187119	0.140335
500276	0.022	0.0201154	0.140616
500277	0.024	0.0259354	0.156928
500279	0.025	0.0237249	0.14146
500280	0.027	0.0271358	0.163115
500281	0.015	0.0153533	0.121493
500282	0.028	0.0262857	0.156365
500283	0.023	0.0225925	0.156365
500284	0.021	0.0204558	0.144272
500285	0.015	0.0182279	0.133867
500286	0.019	0.0182304	0.142304
500287	0.02	0.0209191	0.144554
500288	0.019	0.0203015	0.136398
500289	0.027	0.0253711	0.159459
500290	0.017	0.0192755	0.126836
500291	0.023	0.0222275	0.152991
500292	0.022	0.0195962	0.146804
500293	0.023	0.0232185	0.158897
500294	0.023	0.0208246	0.142585
500295	0.02	0.0194823	0.13921
500296	0.02	0.0171357	0.144835
500297	0.024	0.0204282	0.13921
500298	0.022	0.0210211	0.144272
500299	0.023	0.0221037	0.149897
500300	0.024	0.0199575	0.147366
500301	0.015	0.0151235	0.122055
500302	0.022	0.019754	0.138085
500303	0.024	0.0217153	0.129367
500304	0.019	0.0176579	0.131898
500305	0.019	0.018472	0.116712
500306	0.023	0.0233348	0.151866
500307	0.02	0.0202789	0.146522
500308	0.017	0.0152205	0.120368
500309	0.025	0.0225765	0.155522
500310	0.026	0.022554	0.150741
500311	0.02	0.0168501	0.131055
500312	0.022	0.0187545	0.133586
500313	0.024	0.0239871	0.143991
500315	0.021	0.0204248	0.131336
500316	0.019	0.0170871	0.124305
500317	0.025	0.0205148	0.13921
500318	0.024	0.02295	0.138648
500319	0.021	0.0192373	0.129648
500320	0.022	0.0222251	0.147647
500321	0.024	0.024166	0.163678
500322	0.025	0.0225112	0.151585
500323	0.018	0.0168683	0.120368
500324	0.023	0.0208689	0.148772
500325	0.028	0.0280322	0.163959
500326	0.023	0.0211894	0.149616
500327	0.02	0.0168488	0.122336
500328	0.024	0.0237282	0.146522
500329	0.02	0.0177247	0.128523
500330	0.02	0.0195569	0.141179
500331	0.025	0.0221322	0.142023
500332	0.022	0.0234418	0.135835
500333	0.025	0.021796	0.14371
500334	0.018	0.0171175	0.136679
500335	0.019	0.0153384	0.126836
500336	0.024	0.0219932	0.144835
500337	0.023	0.0218444	0.145116
500338	0.024	0.0218812	0.138367
500339	0.027	0.024695	0.159459
500341	0.019	0.0177675	0.143429
500342	0.02	0.0188907	0.138085
500343	0.022	0.0189116	0.132179
500344	0.023	0.0195348	0.137523
500345	0.025	0.0179143	0.135554
500346	0.021	0.0222846	0.146804
500347	0.022	0.0204427	0.14821
500348	0.022	0.0197541	0.141179
500349	0.026	0.0251946	0.156647
500350	0.02	0.018204	0.134711
500351	0.024	0.0225298	0.149053
500352	0.021	0.0198501	0.141741
500353	0.023	0.0213671	0.146804
500354	0.02	0.0176693	0.13921
500355	0.026	0.0223209	0.153834
500357	0.025	0.0209446	0.146522
500358	0.028	0.0243077	0.16874
500359	0.024	0.0225278	0.155522
500360	0.021	0.0198964	0.136679
500362	0.029	0.0245638	0.156365
500363	0.023	0.0186405	0.133304
500364	0.029	0.0272212	0.174364
500365	0.022	0.0195048	0.127961
500366	0.021	0.0203375	0.147085
500367	0.024	0.0219462	0.142304
500368	0.016	0.014882	0.119805
500369	0.021	0.0202816	0.149335
500370	0.024	0.0218722	0.145679
500371	0.016	0.0154396	0.121493
500372	0.023	0.022857	0.169021
500373	0.023	0.0192178	0.140335
500374	0.022	0.0224571	0.146522
500375	0.021	0.0173126	0.133023
500376	0.025	0.0227401	0.156928
500377	0.017	0.0152265	0.124305
500378	0.017	0.016578	0.120368
500379	0.023	0.0217733	0.144835
500380	0.022	0.0198081	0.140898
500381	0.02	0.018962	0.123742
500382	0.027	0.0246536	0.156647
500383	0.02	0.0218229	0.140335
500384	0.025	0.0244029	0.171552
500385	0.023	0.0209326	0.12993
500386	0.021	0.0208082	0.146241
500387	0.025	0.0218818	0.15046
500388	0.017	0.0153203	0.12993
500389	0.025	0.0229031	0.167052
500390	0.021	0.0207711	0.136398
500391	0.026	0.0250339	0.161709
500392	0.021	0.0193479	0.152709
500393	0.025	0.0246964	0.161428
500394	0.024	0.0214675	0.151022
500395	0.02	0.0177342	0.133586
500396	0.028	0.0238532	0.171271
500397	0.022	0.0228046	0.157209
500398	0.023	0.0202032	0.146804
500399	0.019	0.0172759	0.132461
500400	0.027	0.0251625	0.156084
500401	0.022	0.0208085	0.13696
500402	0.022	0.019897	0.140335
500403	0.018	0.0186228	0.135554
500404	0.021	0.0195163	0.134711
500405	0.02	0.0194702	0.141179
500406	0.022	0.0205709	0.14371
500407	0.024	0.0217615	0.154959
500408	0.015	0.0176397	0.145397
500409	0.02	0.0187715	0.141741
500410	0.028	0.0235431	0.159459
500411	0.027	0.023708	0.15974
500412	0.023	0.0208708	0.142023
500413	0.02	0.0185747	0.13921
500414	0.021	0.0191544	0.12543
500415	0.022	0.0215946	0.131898
500417	0.024	0.0234131	0.156647
500418	0.027	0.0226794	0.142866
500419	0.021	0.0173678	0.133867
500420	0.025	0.0221704	0.14371
500421	0.026	0.0217471	0.150178
500422	0.021	0.0198199	0.147647
500423	0.02	0.0190648	0.133867
500425	0.013	0.0227889	0.157209
500426	0.028	0.0260003	0.169865
500427	0.02	0.0188735	0.133304
500428	0.024	0.021093	0.138367
500429	0.02	0.0185873	0.114181
500430	0.022	0.018788	0.135835
500431	0.021	0.0197082	0.13921
500432	0.022	0.020984	0.144554
500433	0.021	0.0215796	0.145397
500434	0.016	0.0156348	0.113618
500435	0.023	0.0220906	0.154397
500436	0.025	0.0248941	0.166209
500437	0.024	0.0203077	0.144272
500438	0.017	0.0181987	0.14371
500439	0.012	0.0160673	0.138085
500440	0.021	0.0190631	0.154116
500441	0.018	0.0172352	0.135554
500442	0.016	0.0164735	0.129086
500443	0.026	0.0250195	0.165084
500444	0.018	0.0164693	0.126274
500445	0.019	0.0185009	0.143991
500446	0.024	0.0231792	0.156365
500447	0.018	0.0179526	0.130492
500448	0.018	0.0167795	0.119805
500449	0.023	0.0199923	0.144835
500450	0.024	0.0210847	0.155522
500451	0.021	0.020708	0.146804
500452	0.027	0.0234771	0.163115
500453	0.03	0.0253165	0.16874
500454	0.023	0.0191543	0.136398
500455	0.019	0.020241	0.13921
500456	0.021	0.0184745	0.131898
500457	0.02	0.0165727	0.120649
500458	0.02	0.017494	0.128523
500460	0.028	0.0251694	0.158334
500461	0.023	0.022355	0.148772
500462	0.026	0.0229985	0.128242
500463	0.024	0.0210565	0.154397
500464	0.024	0.0201824	0.145397
500465	0.023	0.0208148	0.142866
500466	0.019	0.0179341	0.133867
500467	0.023	0.0210474	0.142023
500468	0.021	0.0212418	0.146241
500469	0.022	0.0189701	0.137804
500470	0.018	0.0168886	0.136679
500471	0.022	0.0200211	0.150741
500472	0.019	0.0192759	0.139492
500473	0.019	0.0177071	0.136679
500474	0.022	0.0208781	0.153553
500475	0.023	0.0215479	0.148491
500476	0.019	0.019116	0.133867
500477	0.022	0.0193552	0.147085
500478	0.025	0.0229003	0.157209
500479	0.024	0.0218907	0.154397
500480	0.019	0.0169747	0.131898
500481	0.028	0.0230221	0.153834
500482	0.021	0.0193911	0.144835
500483	0.02	0.0173345	0.130492
500485	0.022	0.0205448	0.151585
500486	0.025	0.0244668	0.160022
500487	0.02	0.0168151	0.122618
500488	0.024	0.0209206	0.147085
500489	0.019	0.0183592	0.141741
500490	0.022	0.0189057	0.148491
500491	0.022	0.0216486	0.161709
500492	0.02	0.0203325	0.14146
500493	0.017	0.0152062	0.117555
500494	0.019	0.0202414	0.141179
500495	0.021	0.0211316	0.138929
500496	0.024	0.0230358	0.164802
500497	0.02	0.0208529	0.154397
500498	0.019	0.0191517	0.139773
500499	0.023	0.0247028	0.158334
500500	0.022	0.0205488	0.147929
500501	0.019	0.0181577	0.135554
500502	0.021	0.0201555	0.14371
500503	0.021	0.0195614	0.144835
500504	0.022	0.0183349	0.133304
500506	0.017	0.0155438	0.124024
500507	0.02	0.0170046	0.128805
500508	0.017	0.0168844	0.140616
500509	0.021	0.0195326	0.13921
500510	0.023	0.0228602	0.16649
500511	0.022	0.0212153	0.13921
500512	0.02	0.0193001	0.138648
500513	0.026	0.022356	0.151585
500514	0.022	0.0211214	0.154959
500515	0.025	0.0238181	0.158615
500516	0.02	0.0197362	0.137523
500517	0.019	0.0193253	0.140616
500518	0.021	0.0190257	0.13921
500519	0.023	0.0209139	0.130773
500520	0.023	0.021723	0.131617
500521	0.023	0.0241265	0.167052
500522	0.023	0.0211605	0.126274
500523	0.022	0.020215	0.143991
500524	0.017	0.017419	0.138929
500525	0.022	0.0195368	0.138648
500526	0.021	0.0213097	0.140054
500527	0.02	0.0162843	0.122899
500528	0.019	0.0187647	0.127961
500529	0.022	0.0200295	0.152147
500530	0.021	0.0212922	0.147366
500531	0.025	0.0235608	0.157772
500532	0.018	0.0185087	0.140898
500533	0.022	0.0214421	0.145397
500534	0.017	0.0158327	0.12768
500535	0.02	0.0173341	0.135554
500536	0.02	0.0189483	0.139773
500537	0.018	0.0192103	0.130773
500538	0.022	0.0195825	0.14371
500539	0.018	0.0170746	0.135554
500540	0.018	0.017881	0.128523
500541	0.017	0.0151498	0.12093
500542	0.018	0.0189216	0.134429
500543	0.024	0.0190696	0.136398
500544	0.02	0.0193621	0.147366
500545	0.019	0.0166767	0.122618
500546	0.022	0.0218751	0.142304
500547	0.016	0.0124321	0.0956192
500548	0.02	0.0157285	0.124586
500549	0.019	0.0167318	0.12993
500550	0.017	0.0168822	0.136679
500551	0.025	0.024404	0.156647
500554	0.024	0.0215446	0.149897
500555	0.021	0.019202	0.132461
500556	0.016	0.0170303	0.127117
500557	0.015	0.016405	0.114462
500558	0.023	0.0240008	0.146804
500559	0.021	0.0193379	0.138367
500560	0.021	0.0212573	0.149616
500561	0.018	0.0188578	0.134711
500562	0.017	0.0214339	0.154116
500563	0.025	0.0180904	0.139492
500564	0.021	0.0203511	0.145679
500565	0.019	0.0185346	0.137523
500566	0.024	0.0217749	0.142585
500567	0.026	0.0209117	0.142023
500569	0.021	0.0188242	0.136398
500570	0.024	0.0213	0.14821
500571	0.022	0.0189975	0.133023
500572	0.023	0.0236932	0.15974
500573	0.021	0.019491	0.142866
500574	0.02	0.0216361	0.15046
500575	0.018	0.0190671	0.141179
500576	0.019	0.0187194	0.12543
500577	0.021	0.0191488	0.143991
500578	0.023	0.019674	0.140054
500579	0.019	0.0192862	0.137804
500580	0.02	0.0207775	0.146804
500581	0.02	0.0190152	0.14146
500582	0.024	0.0227263	0.137242
500583	0.021	0.0190766	0.14596
500584	0.022	0.0231547	0.163959
500585	0.018	0.0191652	0.140616
500586	0.02	0.0195599	0.133304
500587	0.018	0.0174712	0.138648
500588	0.024	0.0225842	0.149616
500589	0.024	0.0223436	0.14821
500590	0.027	0.0238686	0.152709
500591	0.019	0.0175796	0.133023
500592	0.022	0.0198634	0.138367
500593	0.028	0.024524	0.162553
500594	0.02	0.0192842	0.131898
500595	0.023	0.0205041	0.137242
500596	0.025	0.0235254	0.163115
500597	0.02	0.0181422	0.133867
500599	0.022	0.0226684	0.149053
500600	0.025	0.0196939	0.143148
500601	0.021	0.0188614	0.144272
500602	0.023	0.0198264	0.143429
500603	0.018	0.0158345	0.122336
500604	0.019	0.0176526	0.134429
500605	0.022	0.0202128	0.142304
500606	0.029	0.0268555	0.167334
500607	0.013	0.0150956	0.115868
500608	0.016	0.0139287	0.117837
500610	0.027	0.025701	0.168177
500611	0.022	0.0203789	0.149616
500612	0.021	0.0205985	0.14146
500613	0.023	0.0207321	0.154959
500614	0.015	0.0169752	0.138929
500615	0.024	0.0200247	0.147929
500616	0.024	0.0230357	0.156647
500617	0.017	0.0171713	0.133023
500618	0.022	0.0209627	0.142866
500619	0.021	0.0211349	0.145397
500620	0.015	0.0161139	0.122055
500621	0.024	0.0213816	0.136679
