# Supplementary material for: Seed-to-plant-tracking: automated phenotyping of seeds and corresponding plants of Arabidopsis
Source: Front Plant Sci. 2025 Apr 28;16:1539424. doi: 10.3389/fpls.2025.1539424 (PMC12066762; doi:10.3389/fpls.2025.1539424)
Supplement: Supplementary Table 3 — Data of leaf area time series used for estimation of plant growth. [file Table3.xlsx]

## Sheet: seedling leaf area by day
ID	days after stratification	leaf_area [mm2]	valid?
1774028	2	NA	NA
1774028	3	0.0153061	yes
1774028	4	0.626276	yes
1774028	5	1.20026	yes
1774028	6	2.22449	yes
1774028	7	3.6352	yes
1774028	8	4.85459	yes
1774028	9	6.94005	yes
1774028	10	4.63393	no
1774028	11	11.5676	no
1774028	12	12.8355	no
1774028	13	16.8125	no
1774028	14	23.8291	no
1774028	15	24.2232	no
1774029	2	NA	NA
1774029	3	NA	NA
1774029	4	NA	NA
1774029	5	NA	NA
1774029	6	0.206633	yes
1774029	7	0.78699	yes
1774029	8	1.46173	yes
1774029	9	2.90434	yes
1774029	10	3.65306	yes
1774029	11	5.43622	yes
1774029	12	4.65944	no
1774029	13	10.7526	no
1774029	14	12.6977	no
1774029	15	7.92474	no
1774033	2	NA	NA
1774033	3	NA	NA
1774033	4	NA	NA
1774033	5	NA	NA
1774033	6	NA	NA
1774033	7	0.0153061	no
1774033	8	0.0204082	no
1774033	9	0.0153061	no
1774033	10	0.104592	no
1774033	11	0.141582	no
1774033	12	0.218112	yes
1774033	13	1.02296	yes
1774033	14	1.25638	yes
1774033	15	1.66709	yes
1774036	2	NA	NA
1774036	3	NA	NA
1774036	4	0.0918367	yes
1774036	5	1.40179	yes
1774036	6	2.58546	yes
1774036	7	4.08929	yes
1774036	8	5.67602	yes
1774036	9	8.29719	yes
1774036	10	4.70026	no
1774036	11	9.11735	no
1774036	12	24.1824	yes
1774036	13	32.727	yes
1774036	14	38.4745	yes
1774036	15	33.7207	yes
1774041	2	0.0153061	no
1774041	3	0.0484694	no
1774041	4	0.839286	yes
1774041	5	1.77806	yes
1774041	6	3.18495	yes
1774041	7	4.76276	yes
1774041	8	3.1977	no
1774041	9	7.46046	yes
1774041	10	8.23087	yes
1774041	11	11.801	yes
1774041	12	18.4668	yes
1774041	13	22.3546	yes
1774041	14	11.9056	yes
1774041	15	13.1964	yes
1774042	2	NA	NA
1774042	3	0.614796	yes
1774042	4	1.38648	yes
1774042	5	2.46301	yes
1774042	6	4.27423	yes
1774042	7	6.48724	yes
1774042	8	7.97066	yes
1774042	9	12.4069	yes
1774042	10	9.90944	no
1774042	11	24.0293	yes
1774042	12	28.7538	yes
1774042	13	45.7474	yes
1774042	14	14.8099	yes
1774042	15	12.2232	no
1774043	2	0.0140306	no
1774043	3	0.0153061	no
1774043	4	0.348214	yes
1774043	5	1.0523	yes
1774043	6	1.98469	yes
1774043	7	3.29337	yes
1774043	8	4.65689	yes
1774043	9	7.05995	yes
1774043	10	8.47959	yes
1774043	11	10.9643	yes
1774043	12	11.4298	yes
1774043	13	15.0344	yes
1774043	14	17	yes
1774043	15	16.4018	no
1774049	2	NA	NA
1774049	3	NA	NA
1774049	4	NA	NA
1774049	5	NA	NA
1774049	6	0.179847	yes
1774049	7	1.69388	yes
1774049	8	2.27296	yes
1774049	9	4.10969	yes
1774049	10	5.50638	yes
1774049	11	7.75638	yes
1774049	12	6.84821	no
1774049	13	10.1837	yes
1774049	14	12.8916	yes
1774049	15	15.8852	yes
1774057	2	NA	NA
1774057	3	0.16199	yes
1774057	4	1.13265	yes
1774057	5	2.28571	yes
1774057	6	3.93367	yes
1774057	7	5.85459	yes
1774057	8	7.65051	yes
1774057	9	5.63393	no
1774057	10	13.7168	yes
1774057	11	18.1429	yes
1774057	12	19.3839	yes
1774057	13	36.852	yes
1774057	14	41.1492	yes
1774057	15	43.1773	yes
1774058	2	NA	NA
1774058	3	NA	NA
1774058	4	NA	NA
1774058	5	0.119898	yes
1774058	6	0.927296	yes
1774058	7	1.96811	yes
1774058	8	2.64413	yes
1774058	9	4.57653	yes
1774058	10	5.98342	yes
1774058	11	8.4273	yes
1774058	12	13.4196	yes
1774058	13	19.5383	yes
1774058	14	24.0128	yes
1774058	15	20.9847	no
1774059	2	NA	NA
1774059	3	NA	NA
1774059	4	0.0178571	no
1774059	5	0.0216837	no
1774059	6	0.0765306	no
1774059	7	0.132653	yes
1774059	8	1.54974	yes
1774059	9	2.41327	yes
1774059	10	2.88138	yes
1774059	11	4.14796	yes
1774059	12	5.78827	yes
1774059	13	6.4949	yes
1774059	14	7.13265	yes
1774059	15	8.07526	yes
1774060	2	NA	NA
1774060	3	NA	NA
1774060	4	0.276786	yes
1774060	5	1.01658	yes
1774060	6	1.93878	yes
1774060	7	2.94515	yes
1774060	8	3.66582	yes
1774060	9	5.44133	yes
1774060	10	5.00255	no
1774060	11	5.34056	no
1774060	12	4.88393	no
1774060	13	9.70153	no
1774060	14	5.04337	no
1774060	15	8.89413	no
1774061	2	NA	NA
1774061	3	0.0242347	yes
1774061	4	0.346939	yes
1774061	5	1.3801	yes
1774061	6	2.58036	yes
1774061	7	3.93367	yes
1774061	8	5.28827	yes
1774061	9	8.24872	yes
1774061	10	10.0051	yes
1774061	11	14.8852	yes
1774061	12	24.0587	yes
1774061	13	33.4388	yes
1774061	14	38.4018	yes
1774061	15	20.0153	no
1774062	2	NA	NA
1774062	3	NA	NA
1774062	4	0.265306	yes
1774062	5	1.26403	yes
1774062	6	2.20791	yes
1774062	7	3.32015	yes
1774062	8	4.83673	yes
1774062	9	7.80102	yes
1774062	10	8.93622	yes
1774062	11	12.6722	yes
1774062	12	21.6135	yes
1774062	13	30.8087	yes
1774062	14	26.8431	no
1774062	15	30.6135	no
1774063	2	NA	NA
1774063	3	NA	NA
1774063	4	0.630102	yes
1774063	5	1.32398	yes
1774063	6	2.45536	yes
1774063	7	4.11224	yes
1774063	8	5.72194	yes
1774063	9	8.72321	yes
1774063	10	5.79719	no
1774063	11	15.2844	yes
1774063	12	24	yes
1774063	13	17.1888	no
1774063	14	8.79719	yes
1774063	15	19.2717	yes
1774064	2	NA	NA
1774064	3	0.0191327	no
1774064	4	0.0637755	no
1774064	5	0.0420918	yes
1774064	6	0.340561	yes
1774064	7	1.69898	yes
1774064	8	2.07015	yes
1774064	9	3.68495	yes
1774064	10	4.41327	yes
1774064	11	5.99362	yes
1774064	12	8.54209	yes
1774064	13	11.148	yes
1774064	14	12.4413	yes
1774064	15	6.89158	no
1774067	2	NA	NA
1774067	3	0.100765	yes
1774067	4	0.607143	yes
1774067	5	1.35587	yes
1774067	6	2.51403	yes
1774067	7	4.04082	yes
1774067	8	5.55995	yes
1774067	9	4.44898	no
1774067	10	6.3227	no
1774067	11	15.102	yes
1774067	12	22.2577	yes
1774067	13	28.5242	yes
1774067	14	23.3788	no
1774067	15	23.6888	no
1774070	2	0.0165816	no
1774070	3	0.0484694	no
1774070	4	0.0714286	no
1774070	5	0.396684	yes
1774070	6	1.41327	yes
1774070	7	2.38903	yes
1774070	8	3.0625	yes
1774070	9	2.5051	no
1774070	10	5.66837	yes
1774070	11	7.10077	yes
1774070	12	10.3163	yes
1774070	13	12.8661	yes
1774070	14	14.2589	yes
1774070	15	11.426	no
1774071	2	0.0165816	no
1774071	3	NA	NA
1774071	4	0.410714	yes
1774071	5	1.11352	yes
1774071	6	2.11352	yes
1774071	7	3.5676	yes
1774071	8	4.92092	yes
1774071	9	7.27679	yes
1774071	10	4.18112	no
1774071	11	12.5332	yes
1774071	12	18.8788	yes
1774071	13	24.3265	yes
1774071	14	26.0638	yes
1774071	15	21.2615	yes
1774072	2	NA	NA
1774072	3	0.0165816	no
1774072	4	0.0803571	no
1774072	5	0.149235	no
1774072	6	0.306122	no
1774072	7	0.422194	yes
1774072	8	0.993622	yes
1774072	9	2.42092	yes
1774072	10	1.83801	no
1774072	11	4.375	yes
1774072	12	6.47321	yes
1774072	13	8.42857	yes
1774072	14	4.04847	no
1774072	15	10.6122	yes
1774073	2	NA	NA
1774073	3	NA	NA
1774073	4	0.227041	yes
1774073	5	1.28316	yes
1774073	6	2.67985	yes
1774073	7	4.68495	yes
1774073	8	6.45026	yes
1774073	9	0.284439	no
1774073	10	6.17857	no
1774073	11	6.34821	no
1774073	12	25.7921	yes
1774073	13	25.4707	yes
1774073	14	10.3597	yes
1774073	15	11.8278	yes
1774074	2	NA	NA
1774074	3	NA	NA
1774074	4	NA	NA
1774074	5	0.841837	yes
1774074	6	1.33163	yes
1774074	7	2.41327	yes
1774074	8	3.2551	yes
1774074	9	4.56633	yes
1774074	10	3.50765	no
1774074	11	10.074	yes
1774074	12	14.0778	yes
1774074	13	20.9796	yes
1774075	2	NA	NA
1774075	3	NA	NA
1774075	4	NA	NA
1774075	5	0.181122	yes
1774075	6	1.30995	yes
1774075	7	2.35842	yes
1774075	8	3.58036	yes
1774075	9	4.69643	yes
1774075	10	5.18878	yes
1774075	11	5.76276	yes
1774075	12	5.33163	no
1774075	13	4.21173	no
1774079	2	NA	NA
1774079	3	0.36352	yes
1774079	4	1.11224	yes
1774079	5	1.93622	yes
1774079	6	2.66454	yes
1774079	7	4.47832	yes
1774079	8	6.20918	yes
1774079	9	8.79464	yes
1774079	10	13.5893	yes
1774079	11	20.426	yes
1774079	12	19.4401	no
1774079	13	15.1735	no
1774081	2	NA	NA
1774081	3	0.0459184	yes
1774081	4	1.28316	yes
1774081	5	2.13265	yes
1774081	6	3.28954	yes
1774081	7	5.12883	yes
1774081	8	7.1875	yes
1774081	9	9.72321	yes
1774081	10	13.6849	yes
1774081	11	21.4796	yes
1774081	12	29.6747	yes
1774081	13	37.9605	yes
1774083	2	0.0191327	no
1774083	3	0.316327	yes
1774083	4	1.60969	yes
1774083	5	2.66582	yes
1774083	6	3.70408	yes
1774083	7	5.8074	yes
1774083	8	7.95918	yes
1774083	9	10.4094	yes
1774083	10	13.0548	yes
1774083	11	19.2959	yes
1774083	12	27.0995	yes
1774083	13	34.6237	yes
1774097	2	NA	NA
1774097	3	NA	NA
1774097	4	0.183673	yes
1774097	5	0.945153	yes
1774097	6	1.80102	yes
1774097	7	2.98469	yes
1774097	8	2.17857	no
1774097	9	5.60459	yes
1774097	10	8.37883	yes
1774097	11	7	no
1774097	12	4.89413	no
1774097	13	24.9324	yes
1774100	2	0.0178571	no
1774100	3	0.0803571	yes
1774100	4	0.821429	yes
1774100	5	1.29209	yes
1774100	6	1.75638	yes
1774100	7	3.07526	yes
1774100	8	4.3074	yes
1774100	9	6.45281	yes
1774100	10	5.55102	no
1774100	11	14.5893	yes
1774100	12	5.42985	no
1774100	13	21.4107	yes
1774103	2	NA	NA
1774103	3	0.192602	yes
1774103	4	1.41454	yes
1774103	5	2.39923	yes
1774103	6	3.32015	yes
1774103	7	5.51913	yes
1774103	8	6.8125	yes
1774103	9	9.76658	yes
1774103	10	15.6467	yes
1774103	11	24.9031	yes
1774103	12	25.1033	yes
1774103	13	24.2538	no
1774106	2	0.0561224	no
1774106	3	0.146684	yes
1774106	4	1.1926	yes
1774106	5	2.26276	yes
1774106	6	3.0051	yes
1774106	7	4.9426	yes
1774106	8	3.73214	no
1774106	9	5.52551	yes
1774106	10	8.69005	yes
1774106	11	23.7181	yes
1774106	12	17.5612	yes
1774106	13	48.8827	yes
1774109	2	NA	NA
1774109	3	0.0153061	no
1774109	4	0.0267857	no
1774109	5	0.0892857	no
1774109	6	NA	NA
1774109	7	NA	NA
1774109	8	0.418367	yes
1774109	9	1.28189	yes
1774109	10	2.21811	yes
1774109	11	3.90816	yes
1774109	12	4.95663	yes
1774109	13	5.75893	yes
1774111	2	0.0178571	no
1774111	3	0.164541	yes
1774111	4	1.04974	yes
1774111	5	1.84821	yes
1774111	6	2.46173	yes
1774111	7	4.16199	yes
1774111	8	6.07781	yes
1774111	9	8.20281	yes
1774111	10	12.0816	yes
1774111	11	13.1926	yes
1774111	12	20.1301	yes
1774111	13	17.3482	no
1774118	2	NA	NA
1774118	3	NA	NA
1774118	4	NA	NA
1774118	5	0.635204	yes
1774118	6	1.26276	yes
1774118	7	2.59184	yes
1774118	8	3.6773	yes
1774118	9	2.83929	no
1774118	10	7.92857	yes
1774118	11	12.4656	yes
1774118	12	16.3533	yes
1774118	13	16.977	yes
1774130	2	NA	NA
1774130	3	0.266582	yes
1774130	4	1.43367	yes
1774130	5	2.39158	yes
1774130	6	3.52679	yes
1774130	7	5.56505	yes
1774130	8	7.85204	yes
1774130	9	10.6633	yes
1774130	10	14.9656	yes
1774130	11	22.1365	yes
1774130	12	27.6505	yes
1774130	13	16.7997	no
1774131	2	NA	NA
1774131	3	0.151786	yes
1774131	4	1.38138	yes
1774131	5	2.28189	yes
1774131	6	3.10459	yes
1774131	7	5.09949	yes
1774131	8	6.88393	yes
1774131	9	9.45408	yes
1774131	10	13.9184	yes
1774131	11	21.7117	yes
1774131	12	21.0153	no
1774131	13	18.5357	no
1774134	2	NA	NA
1774134	3	NA	NA
1774134	4	0.529337	yes
1774134	5	1.39796	yes
1774134	6	2.36735	yes
1774134	7	3.875	yes
1774134	8	5.11862	yes
1774134	9	7.23087	yes
1774134	10	10.5548	yes
1774134	11	17.4758	yes
1774134	12	17.9477	no
1774134	13	16.4872	no
1774138	2	NA	NA
1774138	3	0.167092	yes
1774138	4	0.72449	yes
1774138	5	1.90051	yes
1774138	6	2.79337	yes
1774138	7	4.58418	yes
1774138	8	6.24107	yes
1774138	9	8.12755	yes
1774138	10	13.0128	yes
1774138	11	17.0038	yes
1774138	12	18.2628	yes
1774138	13	14.6135	no
1774139	2	NA	NA
1774139	3	0.168367	yes
1774139	4	0.904337	yes
1774139	5	1.72577	yes
1774139	6	2.38776	yes
1774139	7	4.19005	yes
1774139	8	5.60714	yes
1774139	9	7.60587	yes
1774139	10	11.912	no
1774139	11	11.5612	yes
1774139	12	18.8929	yes
1774139	13	20.6875	yes
1774140	2	NA	NA
1774140	3	NA	NA
1774140	4	0.290816	yes
1774140	5	0.798469	yes
1774140	6	1.33163	yes
1774140	7	2.42474	yes
1774140	8	3.29209	yes
1774140	9	4.69388	yes
1774140	10	7.04337	yes
1774140	11	10.4758	yes
1774140	12	11.6875	yes
1774140	13	9.52551	no
1774141	2	NA	NA
1774141	3	0.191327	yes
1774141	4	1.47449	yes
1774141	5	2.54464	yes
1774141	6	3.72449	yes
1774141	7	5.25765	yes
1774141	8	7.5	yes
1774141	9	5.53954	no
1774141	10	7.61607	no
1774141	11	16.824	yes
1774141	12	14.0013	yes
1774141	13	12.8355	yes
1778979	2	0.105867	no
1778979	3	0.0841837	no
1778979	4	0.0497449	yes
1778979	5	1.54847	yes
1778979	6	2.09821	yes
1778979	7	3.17092	yes
1778979	8	2.46684	no
1778979	9	6.83801	yes
1778979	10	10.0612	yes
1778979	11	13.9515	yes
1778979	12	20.0982	yes
1778979	13	30.6671	yes
1778979	14	25.8431	no
1778979	15	28.6709	no
1778979	16	14.8597	no
1778984	2	0.0191327	no
1778984	3	0.0905612	yes
1778984	4	0.931122	yes
1778984	5	1.52168	yes
1778984	6	2.31378	yes
1778984	7	3.53189	yes
1778984	8	5.11607	yes
1778984	9	7.39923	yes
1778984	10	10.5153	yes
1778984	11	15.1378	yes
1778984	12	22.1403	yes
1778984	13	33.9668	no
1778984	14	43.9847	no
1778984	15	49.8597	no
1778984	16	52.1237	no
1778985	2	0.0229592	no
1778985	3	0.248724	yes
1778985	4	0.9375	yes
1778985	5	1.71556	yes
1778985	6	2.67092	yes
1778985	7	4.16709	yes
1778985	8	6.17347	yes
1778985	9	8.79209	yes
1778985	10	12.6327	yes
1778985	11	19.176	yes
1778985	12	26.1441	yes
1778985	13	41.7411	no
1778985	14	55.8329	no
1778985	15	65.6339	no
1778985	16	38.1224	no
1778993	2	0.0918367	no
1778993	3	0.065051	no
1778993	4	0.233418	yes
1778993	5	1.39158	yes
1778993	6	2.16964	yes
1778993	7	3.45791	yes
1778993	8	4.76403	yes
1778993	9	6.54464	yes
1778993	10	9.08036	yes
1778993	11	13.0599	yes
1778993	12	18.8457	yes
1778993	13	29.2423	no
1778993	14	36.8571	no
1778993	15	39.5931	no
1778993	16	32.2462	no
1778998	2	0.0803571	no
1778998	3	0.262755	yes
1778998	4	0.98852	yes
1778998	5	1.77041	yes
1778998	6	2.31888	yes
1778998	7	2.81122	yes
1778998	8	4.1824	yes
1778998	9	5.69643	yes
1778998	10	8.87755	yes
1778998	11	12.838	yes
1778998	12	17.3495	yes
1778998	13	23.8546	no
1778998	14	23.4069	no
1778998	15	38.8048	no
1778998	16	32.2372	no
1778999	2	0.0484694	no
1778999	3	0.375	yes
1778999	4	0.959184	yes
1778999	5	1.4898	yes
1778999	6	2.76403	yes
1778999	7	4.30485	yes
1778999	8	6.10077	yes
1778999	9	8.57781	yes
1778999	10	8.68878	no
1778999	11	16.7793	no
1778999	12	22.8342	no
1778999	13	35.8533	no
1778999	14	50.6084	no
1778999	15	59.8151	no
1778999	16	67.1263	no
1779001	2	0.0204082	no
1779001	3	0.237245	yes
1779001	4	1.07653	yes
1779001	5	1.9477	yes
1779001	6	3.0676	yes
1779001	7	4.64158	yes
1779001	8	6.4949	yes
1779001	9	9.12755	yes
1779001	10	0.105867	no
1779001	11	13.2015	no
1779001	12	27.4247	no
1779001	13	43.1429	no
1779001	14	56.9987	no
1779001	15	66.1913	no
1779001	16	50.5255	no
1779002	2	0.065051	no
1779002	3	0.11352	yes
1779002	4	0.734694	yes
1779002	5	1.48087	no
1779002	6	2.23087	yes
1779002	7	3.66327	yes
1779002	8	5.07781	yes
1779002	9	7.12372	yes
1779002	10	9.82143	yes
1779002	11	14.4209	yes
1779002	12	20.5702	yes
1779002	13	31.9337	no
1779002	14	40.1671	no
1779002	15	44.2487	no
1779002	16	48.1403	no
1779004	2	0.0216837	yes
1779004	3	0.360969	yes
1779004	4	1.12628	yes
1779004	5	2.00383	yes
1779004	6	3.07908	yes
1779004	7	4.69643	yes
1779004	8	6.66454	no
1779004	9	9.46556	no
1779004	10	13.7806	no
1779004	11	20.4962	no
1779004	12	29.5842	no
1779004	13	45.125	no
1779004	14	57.7589	no
1779004	15	66.3457	no
1779004	16	27.8189	no
1779006	2	0.0204082	no
1779006	3	0.0548469	no
1779006	4	0.669643	yes
1779006	5	1.44515	no
1779006	6	2.11607	yes
1779006	7	3.54209	yes
1779006	8	4.84949	yes
1779006	9	6.80867	yes
1779006	10	9.74107	no
1779006	11	14.7092	yes
1779006	12	20.8992	yes
1779006	13	33.3355	yes
1779006	14	42.2398	no
1779006	15	32.6696	no
1779006	16	35.0842	no
1779011	2	0.0165816	no
1779011	3	0.177296	yes
1779011	4	0.178571	no
1779011	5	1.99107	yes
1779011	6	2.82015	yes
1779011	7	4.49235	yes
1779011	8	6.52041	yes
1779011	9	8.93367	yes
1779011	10	13.3329	yes
1779011	11	20.6735	yes
1779011	12	29.4592	yes
1779011	13	45.338	no
1779011	14	58.9196	no
1779011	15	66.1454	no
1779011	16	68.9235	no
1779014	2	0.0153061	no
1779014	3	0.0140306	no
1779014	4	0.135204	yes
1779014	5	1.28827	yes
1779014	6	1.87117	yes
1779014	7	3.13648	yes
1779014	8	4.32526	yes
1779014	9	5.99362	yes
1779014	10	8.0727	yes
1779014	11	12.5804	yes
1779014	12	18.3788	yes
1779014	13	28.9362	yes
1779014	14	19.0676	no
1779014	15	20.9541	no
1779014	16	29.7819	no
1779016	2	0.067602	no
1779016	3	0.0408163	no
1779016	4	0.0612245	no
1779016	5	0.0867347	no
1779016	6	1.1352	yes
1779016	7	1.89668	yes
1779016	8	2.85969	yes
1779016	9	4.125	yes
1779016	10	6.21046	yes
1779016	11	9.20918	yes
1779016	12	12.5038	yes
1779016	13	20.4452	yes
1779016	14	27.5064	no
1779016	15	35.7219	no
1779016	16	45.9719	no
1779017	2	0.0510204	no
1779017	3	0.409439	yes
1779017	4	1.37628	yes
1779017	5	2.30357	yes
1779017	6	3.6926	yes
1779017	7	5.15944	yes
1779017	8	7.31888	yes
1779017	9	10.1849	yes
1779017	10	0.309949	no
1779017	11	21.8571	yes
1779017	12	30.2883	yes
1779017	13	48.787	no
1779017	14	45.8151	no
1779017	15	52.7258	no
1779017	16	42.4133	no
1779018	2	0.0357143	no
1779018	3	0.358418	yes
1779018	4	0.936224	yes
1779018	5	1.61862	yes
1779018	6	2.51276	yes
1779018	7	1.95791	no
1779018	8	2.80102	no
1779018	9	7.70281	yes
1779018	10	10.75	yes
1779018	11	10.5651	no
1779018	12	22.4719	yes
1779018	13	35.6747	no
1779018	14	48.9936	no
1779018	15	59.4554	no
1779018	16	66.5587	no
1779019	2	0.0714286	no
1779019	3	0.276786	yes
1779019	4	0.294643	no
1779019	5	1.97577	yes
1779019	6	3.05867	yes
1779019	7	4.67857	yes
1779019	8	6.40306	yes
1779019	9	9.25893	yes
1779019	10	13.0242	yes
1779019	11	20.037	no
1779019	12	28.5128	no
1779019	13	33.0702	no
1779019	14	50.9745	no
1779019	15	60.3941	no
1779019	16	50.4349	no
1779020	2	0.0637755	no
1779020	3	0.206633	yes
1779020	4	0.811224	yes
1779020	5	1.00128	no
1779020	6	2.63265	yes
1779020	7	4.21173	yes
1779020	8	6.14923	yes
1779020	9	8.34311	yes
1779020	10	12.0702	yes
1779020	11	18.4719	yes
1779020	12	26.3367	yes
1779020	13	27.3342	no
1779020	14	32.1237	no
1779020	15	41.7895	no
1779020	16	25.4273	no
1779021	2	0.0280612	no
1779021	3	0.0369898	no
1779021	4	0.210459	yes
1779021	5	1.29847	yes
1779021	6	1.84821	yes
1779021	7	3.00255	yes
1779021	8	4.27934	yes
1779021	9	5.92857	yes
1779021	10	7.67474	no
1779021	11	13.4196	yes
1779021	12	19.6378	yes
1779021	13	23.3355	no
1779021	14	39.611	no
1779021	15	14.0982	no
1779021	16	29.0472	no
1779022	2	0.0204082	no
1779022	3	0.207908	no
1779022	4	0.335459	yes
1779022	5	0.139031	no
1779022	6	1.19005	yes
1779022	7	1.63776	yes
1779022	8	1.90816	yes
1779022	9	2.61862	yes
1779022	10	3.25	yes
1779022	11	4.90434	yes
1779022	12	7.9477	no
1779022	13	11.9503	no
1779022	14	15.8112	no
1779022	15	15.5217	no
1779023	2	0.0178571	no
1779023	3	0.0229592	yes
1779023	4	0.510204	yes
1779023	5	1.55357	yes
1779023	6	2.73342	yes
1779023	7	4.11607	yes
1779023	8	5.85969	yes
1779023	9	8.91837	yes
1779023	10	12.9286	yes
1779023	11	18.3673	yes
1779023	12	28.7028	yes
1779023	13	41.9298	no
1779023	14	54.4885	no
1779023	15	67.8508	no
1779024	2	0.104592	no
1779024	3	0.227041	yes
1779024	4	1.0625	yes
1779024	5	1.86607	yes
1779024	6	2.97321	yes
1779024	7	4.31122	yes
1779024	8	6.01658	yes
1779024	9	8.96811	yes
1779024	10	12.3418	yes
1779024	11	19.4324	yes
1779024	12	31.2832	yes
1779024	13	38.514	no
1779024	14	29.0497	no
1779024	15	31.1901	no
1779025	2	0.0293367	no
1779025	3	0.211735	yes
1779025	4	0.998724	yes
1779025	5	2.0574	yes
1779025	6	3.25128	yes
1779025	7	4.9273	yes
1779025	8	7.14158	yes
1779025	9	10.2079	yes
1779025	10	14.4464	yes
1779025	11	20.9196	yes
1779025	12	32.3227	yes
1779025	13	46.7143	no
1779025	14	59.5663	no
1779025	15	75.7449	no
1779026	2	NA	NA
1779026	3	0.0497449	yes
1779026	4	0.307398	yes
1779026	5	1.24872	yes
1779026	6	2.28061	yes
1779026	7	1.79592	yes
1779026	8	5.12245	yes
1779026	9	7.77934	yes
1779026	10	11.8074	yes
1779026	11	15.8036	yes
1779026	12	24.7117	yes
1779026	13	36.4426	no
1779026	14	47.0153	no
1779026	15	65.1084	no
1779030	2	0.0165816	no
1779030	3	0.173469	no
1779030	4	0.340561	yes
1779030	5	0.875	yes
1779030	6	1.86862	yes
1779030	7	2.80102	yes
1779030	8	4.22321	yes
1779030	9	6.8074	yes
1779030	10	9.89541	yes
1779030	11	13.7628	yes
1779030	12	20.1926	yes
1779030	13	31.2194	yes
1779030	14	41.5408	no
1779030	15	59.3329	no
1779031	2	0.270408	no
1779031	3	0.251275	no
1779031	4	0.243622	no
1779031	5	0.331633	no
1779031	6	0.954082	yes
1779031	7	1.51276	yes
1779031	8	1.85076	yes
1779031	9	2.26403	yes
1779031	10	2.6824	yes
1779031	11	2.35459	no
1779031	12	4.06505	no
1779031	13	9.3227	yes
1779031	14	0.744898	no
1779031	15	9.19898	no
1779032	2	0.0318878	no
1779032	3	0.0752551	no
1779032	4	0.809949	yes
1779032	5	1.51658	yes
1779032	6	2.35076	yes
1779032	7	3.53699	yes
1779032	8	5.02041	yes
1779032	9	7.70281	yes
1779032	10	11	yes
1779032	11	16.1798	yes
1779032	12	25.338	yes
1779032	13	37.1008	no
1779032	14	47.5778	no
1779032	15	65.3125	no
1779033	2	0.057398	no
1779033	3	0.059949	no
1779033	4	0.0905612	no
1779033	5	0.110969	no
1779033	6	0.109694	no
1779033	7	0.0727041	no
1779033	8	0.0765306	no
1779033	9	0.0663265	no
1779033	10	0.33801	yes
1779033	11	1.18878	yes
1779033	12	2.07525	yes
1779033	13	3.08036	yes
1779033	14	4.22832	yes
1779033	15	6.27168	yes
1779035	2	0.0229592	no
1779035	3	0.25	yes
1779035	4	0.891582	yes
1779035	5	1.76786	yes
1779035	6	2.90561	yes
1779035	7	4.55867	yes
1779035	8	6.33674	yes
1779035	9	9.71556	yes
1779035	10	14.7283	yes
1779035	11	0.158163	no
1779035	12	32.926	no
1779035	13	45.5255	no
1779035	14	59.7628	no
1779035	15	81.9286	no
1779036	2	NA	NA
1779036	3	0.294643	yes
1779036	4	1.43367	yes
1779036	5	2.49745	yes
1779036	6	3.93878	yes
1779036	7	5.91199	yes
1779036	8	8.27041	yes
1779036	9	12.2296	yes
1779036	10	10.7028	no
1779036	11	26.1722	yes
1779036	12	40.5574	yes
1779036	13	57.9936	no
1779036	14	70.0536	no
1779036	15	86.8648	no
1779037	2	0.057398	no
1779037	3	0.253827	yes
1779037	4	0.789541	yes
1779037	5	1.72832	yes
1779037	6	2.83036	yes
1779037	7	4.36224	yes
1779037	8	5.9426	yes
1779037	9	9.08929	yes
1779037	10	13.5472	yes
1779037	11	19.31	yes
1779037	12	16.889	no
1779037	13	42.3571	no
1779037	14	55.9732	no
1779037	15	72.935	no
1779039	2	NA	NA
1779039	3	0.0204082	yes
1779039	4	0.178571	yes
1779039	5	1.28699	yes
1779039	6	2.16071	yes
1779039	7	3.25765	yes
1779039	8	4.7602	yes
1779039	9	7.375	yes
1779039	10	10.8992	yes
1779039	11	15.7143	yes
1779039	12	23.7781	yes
1779039	13	34.0051	no
1779039	14	45.7666	no
1779039	15	65.6008	no
1779040	2	0.0140306	no
1779040	3	0.332908	yes
1779040	4	1.40944	yes
1779040	5	2.31888	yes
1779040	6	3.52806	yes
1779040	7	5.39413	yes
1779040	8	7.4898	yes
1779040	9	11.2679	yes
1779040	10	16.7181	yes
1779040	11	23.6531	yes
1779040	12	37.4809	no
1779040	13	53.5701	no
1779040	14	67.8737	no
1779040	15	87.3367	no
1779041	2	0.0204082	no
1779041	3	0.256378	yes
1779041	4	0.973214	yes
1779041	5	1.81122	yes
1779041	6	2.76403	yes
1779041	7	4.29847	yes
1779041	8	6.04847	yes
1779041	9	9.17092	yes
1779041	10	13.6263	yes
1779041	11	19.0969	yes
1779041	12	29.7117	no
1779041	13	45.1786	no
1779041	14	58.06	no
1779041	15	75.2372	no
1779042	2	0.0306122	no
1779042	3	0.251275	yes
1779042	4	1.05102	yes
1779042	5	1.62372	yes
1779042	6	2.62883	yes
1779042	7	4.08801	yes
1779042	8	5.65561	yes
1779042	9	8.59821	yes
1779042	10	12.5446	yes
1779042	11	18.1531	yes
1779042	12	28.5982	no
1779042	13	41.2475	no
1779042	14	54.2003	no
1779042	15	70.0867	no
1779043	2	NA	NA
1779043	3	0.0216837	yes
1779043	4	0.266582	no
1779043	5	0.475765	no
1779043	6	2.44643	yes
1779043	7	3.5102	yes
1779043	8	4.97959	yes
1779043	9	7.58801	yes
1779043	10	11.7832	yes
1779043	11	17.4362	yes
1779043	12	26.3355	yes
1779043	13	36	no
1779043	14	47.7908	no
1779043	15	61.2219	no
1779044	2	0.0165816	no
1779044	3	0.0561224	no
1779044	4	1.50255	yes
1779044	5	2.65306	yes
1779044	6	4.10204	yes
1779044	7	5.875	yes
1779044	8	7.92857	yes
1779044	9	11.9145	yes
1779044	10	11.4018	yes
1779044	11	25.8495	yes
1779044	12	38.9247	yes
1779044	13	51.9796	no
1779044	14	58.2908	no
1779044	15	65.9975	no
1779045	2	NA	NA
1779045	3	0.0790816	no
1779045	4	0.350765	yes
1779045	5	0.734694	yes
1779045	6	1.03316	yes
1779045	7	1.72066	yes
1779045	8	2.1352	yes
1779045	9	3.46556	yes
1779045	10	5.86224	yes
1779045	11	8.27296	yes
1779045	12	13.3163	yes
1779045	13	19.5804	no
1779045	14	28.4592	no
1779045	15	39.9924	no
1779048	2	0.630102	no
1779048	3	0.72449	yes
1779048	4	1.89158	yes
1779048	5	3.03699	yes
1779048	6	4.92219	yes
1779048	7	6.99107	yes
1779048	8	9.55612	yes
1779048	9	13.787	yes
1779048	10	19.898	yes
1779048	11	20.2347	no
1779048	12	45.3941	no
1779048	13	61.6148	no
1779048	14	72.3839	no
1779048	15	58.1556	no
1779049	2	0.0433673	no
1779049	3	0.0522959	no
1779049	4	0.123725	yes
1779049	5	1.19515	yes
1779049	6	1.80357	yes
1779049	7	2.71684	yes
1779049	8	4.00383	yes
1779049	9	6.25255	yes
1779049	10	9.51786	yes
1779049	11	8.79592	no
1779049	12	20.3686	yes
1779049	13	31.2168	no
1779049	14	40.9196	no
1779049	15	57.8674	no
1779051	2	0.0331633	no
1779051	3	0.0510204	no
1779051	4	0.36352	yes
1779051	5	1.37755	yes
1779051	6	2.21429	yes
1779051	7	3.34821	yes
1779051	8	4.73597	yes
1779051	9	7.30612	yes
1779051	10	10.3023	yes
1779051	11	14.7717	yes
1779051	12	24.0255	yes
1779051	13	36.023	no
1779051	14	45.8814	no
1779051	15	43.0536	no
1779052	2	0.0420918	no
1779052	3	0.0420918	no
1779052	4	0.186224	yes
1779052	5	1.4375	yes
1779052	6	2.30357	yes
1779052	7	3.58546	yes
1779052	8	5.27296	yes
1779052	9	7.99617	yes
1779052	10	11.5332	yes
1779052	11	16.5587	yes
1779052	12	25.5306	yes
1779052	13	38.0395	no
1779052	14	48.8597	no
1779052	15	70.5931	no
1779056	2	0.188776	no
1779056	3	0.123725	no
1779056	4	0.215561	no
1779056	5	0.269133	no
1779056	6	0.294643	no
1779056	7	0.262755	no
1779056	8	0.221939	no
1779056	9	0.209184	yes
1779056	10	0.42602	yes
1779056	11	1.45281	yes
1779056	12	2.2602	yes
1779056	13	3.10714	yes
1779056	14	4.14796	yes
1779056	15	5.96556	yes
1779057	2	NA	NA
1779057	3	0.0765306	no
1779057	4	0.274235	no
1779057	5	0.241071	yes
1779057	6	1.3125	yes
1779057	7	2.10714	yes
1779057	8	3.29082	yes
1779057	9	5.10842	yes
1779057	10	8.15434	yes
1779057	11	11.4082	yes
1779057	12	16.4235	yes
1779057	13	23.3584	yes
1779057	14	31.7755	no
1779057	15	46.7781	no
1779058	2	NA	NA
1779058	3	0.0293367	yes
1779058	4	1.22194	yes
1779058	5	2.125	yes
1779058	6	3.10459	yes
1779058	7	5.07143	yes
1779058	8	6.9375	yes
1779058	9	10.5549	yes
1779058	10	15.8559	yes
1779058	11	23.3023	yes
1779058	12	35.9426	no
1779058	13	52.8826	no
1779058	14	67.8916	no
1779058	15	87.6046	no
1779060	2	0.0178571	no
1779060	3	0.0535714	yes
1779060	4	0.739796	yes
1779060	5	1.45791	yes
1779060	6	2.36352	yes
1779060	7	3.45025	yes
1779060	8	4.79847	yes
1779060	9	7.33801	yes
1779060	10	7.00128	no
1779060	11	11.477	no
1779060	12	20.1135	no
1779060	13	37.0051	no
1779060	14	46.6237	no
1779060	15	62.3674	no
1779061	2	0.0369898	no
1779061	3	0.117347	no
1779061	4	0.316327	yes
1779061	5	1.32781	yes
1779061	6	1.07015	no
1779061	7	3.3852	yes
1779061	8	4.96429	yes
1779061	9	7.1301	yes
1779061	10	11.4247	yes
1779061	11	9.09694	no
1779061	12	17.5523	no
1779061	13	34.7003	no
1779061	14	45.1645	no
1779061	15	64.2245	no
1779063	2	0.112245	no
1779063	3	0.0625	yes
1779063	4	0.875	yes
1779063	5	1.64158	yes
1779063	6	2.81122	yes
1779063	7	4.11352	yes
1779063	8	2.67475	no
1779063	9	8.7449	yes
1779063	10	13.1225	yes
1779063	11	19.3444	yes
1779063	12	30.5663	yes
1779063	13	44.4464	no
1779063	14	52.5587	no
1779063	15	72.9694	no
1779064	2	0.0153061	no
1779064	3	0.0204082	no
1779064	4	0.252551	yes
1779064	5	1.68622	yes
1779064	6	2.72959	yes
1779064	7	4.16837	yes
1779064	8	5.99872	yes
1779064	9	9.28316	yes
1779064	10	13.5791	yes
1779064	11	19.588	yes
1779064	12	30.0051	yes
1779064	13	44.5115	no
1779064	14	56.2691	no
1779064	15	77.5332	no
1779065	2	0.0382653	no
1779065	3	0.0153061	no
1779065	4	0.625	yes
1779065	5	1.44133	yes
1779065	6	2.34566	yes
1779065	7	3.71429	yes
1779065	8	5.23342	yes
1779065	9	7.95408	yes
1779065	10	11.2628	yes
1779065	11	16.1875	yes
1779065	12	25.4872	yes
1779065	13	35.0587	no
1779065	14	46.5829	no
1779065	15	61.7436	no
