# Supplementary material for: Seed-to-plant-tracking: automated phenotyping of seeds and corresponding plants of Arabidopsis
Source: Front Plant Sci. 2025 Apr 28;16:1539424. doi: 10.3389/fpls.2025.1539424 (PMC12066762; doi:10.3389/fpls.2025.1539424)
Supplement: Supplementary Table 4 — Data of seed and plant traits used for correlation analysis in Figure 7 . [file Table4.xlsx]

## Sheet: Data for correlation analysis
SeedID	BatchID	Treatment	mass [mg]	volume [mm3]	3D length [mm]	3D width [mm]	3D height [mm]	sphericity [%]	H [0 360]	S [0 100]	V [%]	germination time [d]	growth rate [mm2/d]	remark mass	remark volume	remark colour	remark germ time
1774028	1772238	T	0.021	0.01964	0.4684	0.3248	0.2492	94.4187	27.5676	59.6774	35.0118	3.36133	0.978499	valid	valid	valid
1774029	1772238	T	0.0262	0.024	0.4913	0.3611	0.2832	92.7372	26.9711	63.5472	38.3843	5.99943	0.90102	valid	valid	valid
1774030	1772238	T	0.0282	0.02668	0.5376	0.3553	0.3034	93.9017	26.9429	63.9722	36.0941	NA	NA	valid	valid	valid
1774031	1772238	T	0.0226	0.02101	0.52	0.3041	0.2702	92.2073	27.5872	61.7311	35.702	NA	NA	valid	valid	valid
1774032	1772238	T	0.0327	0.02978	0.5432	0.3649	0.3137	95.176	29.3156	58.8696	28.0314	NA	NA	valid	valid	valid
1774033	1772238	T	0.0218	0.02106	0.5538	0.2967	0.2584	90.9429	28.6022	55.3297	31.6392	11.227	0.458036	valid	valid	valid
1774034	1772238	T	0.0303	0.02839	0.5377	0.3853	0.2943	92.6713	27.6203	64.8922	35.6549	14	NA	valid	valid	valid
1774035	1772238	T	0.0264	0.02548	0.6235	0.3136	0.2546	88.1665	28.2305	60.5733	37.7569	NA	NA	valid	valid	valid
1774036	1772238	T	0.0278	0.02608	0.597	0.316	0.2676	88.3884	26.0209	64.4573	32.6588	4	1.38559	valid	valid	valid
1774037	1772238	T	0.0218	0.02077	0.4959	0.3299	0.2512	92.458	25.6942	63.5282	31.6549	NA	NA	valid	valid	valid
1774038	1772238	T	0.0235	0.0224	0.4817	0.35	0.2862	94.0994	25.2155	63.072	34.6196	NA	NA	valid	valid	valid
1774039	1772238	T	0.0253	0.02352	0.4772	0.3297	0.2975	95.6746	26.6712	65.5432	35.3725	NA	NA	valid	valid	valid
1774040	1772238	T	0.0272	0.02512	0.4695	0.3639	0.3041	96.4359	26.114	67.043	36.1255	4	NA	valid	valid	valid
1774041	1772238	T	0.0226	0.02088	0.5194	0.3058	0.283	92.5169	24.9039	62.7593	32.5176	3.45233	1.29431	valid	valid	valid
1774042	1772238	T	0.0312	0.02872	0.524	0.3678	0.3074	95.06	25.8979	66.4851	37.4431	3	1.20548	valid	valid	valid
1774043	1772238	T	0.0217	0.02069	0.476	0.3405	0.2511	94.0183	26.0113	58.7317	33.1451	3.91213	1.08584	valid	valid	valid
1774044	1772238	T	0.0277	0.02577	0.561	0.3331	0.2454	90.8166	28.1263	61.2113	36.5176	NA	NA	valid	valid	valid
1774045	1772238	T	0.027	0.02596	0.5794	0.3304	0.2623	90.4918	26.1658	63.6274	31.8275	6	NA	valid	valid	valid
1774046	1772238	T	0.0256	0.02303	0.5281	0.3193	0.2828	93.8235	25.618	66.1565	35.8745	13	NA	valid	valid	valid
1774047	1772238	T	0.0332	0.03012	0.6017	0.3188	0.3066	92.2812	28.0222	65.0271	34.7608	NA	NA	valid	valid	valid
1774048	1772238	T	0.0223	0.02103	0.4877	0.3255	0.2576	92.4299	29.3043	59.7146	37.3804	7	NA	valid	valid	valid
1774049	1772238	T	0.0257	0.02387	0.4896	0.3448	0.2946	95.2952	28.1577	62.7332	38.6824	5.89381	1.30689	valid	valid	valid
1774050	1772238	T	0.0321	0.02924	0.5637	0.3523	0.338	92.8423	24.1361	68.3539	34.4	6	NA	valid	valid	valid
1774051	1772238	T	0.021	0.02005	0.5201	0.2957	0.2635	92.6597	25.6957	63.9465	34.0235	NA	NA	valid	valid	valid
1774052	1772238	T	0.0234	0.02192	0.4773	0.335	0.2768	95.3465	26.8819	63.1214	38.4941	4.68075	NA	valid	valid	valid
1774053	1772238	T	0.0202	0.01925	0.5066	0.2961	0.2628	91.9311	26.3487	59.0578	32.298	NA	NA	valid	valid	valid
1774054	1772238	T	0.0254	0.02417	0.4628	0.3641	0.2812	92.7077	22.4838	59.0185	24.6118	NA	NA	valid	valid	valid
1774055	1772238	T	0.0252	0.02331	0.5395	0.3182	0.2821	91.4031	26.8129	64.7294	35.3569	NA	NA	valid	valid	valid
1774056	1772238	T	0.0256	0.02254	0.4682	0.3265	0.3033	95.0665	22.0588	62.5647	27.2784	NA	NA	valid	valid	valid
1774057	1772238	T	0.0336	0.0312	0.6129	0.344	0.3063	90.8998	27.6042	65.3278	33.9765	3	1.41862	valid	valid	valid
1774058	1772238	T	0.0235	0.02188	0.5046	0.3282	0.2862	93.3205	27.1808	65.133	37.1608	5	1.06301	valid	valid	valid
1774059	1772238	T	0.0218	0.02131	0.4983	0.3324	0.2456	90.5258	26.4603	60.4146	31.0275	6.67975	0.993155	valid	valid	valid
1774060	1772238	T	0.0215	0.01989	0.5088	0.31	0.2359	92.1836	26.413	62.585	36.8941	3.93624	0.993622	valid	valid	valid
1774061	1772238	T	0.0201	0.01817	0.477	0.308	0.2407	93.3371	26.9121	67.8225	33.9294	3.43466	1.09373	valid	valid	valid
1774062	1772238	T	0.0237	0.02327	0.4843	0.3727	0.264	93.6574	28.8158	62.966	37.8667	3.87585	1.1199	valid	valid	valid
1774063	1772238	T	0.029	0.02669	0.5688	0.3512	0.2465	89.4918	26.7817	62	33.7255	3.80393	1.29719	valid	valid	valid
1774064	1772238	T	0.0229	0.02137	0.4635	0.3252	0.2509	92.2582	26.454	61.7002	35.0588	5	0.92172	valid	valid	valid
1774066	1772238	T	0.0228	0.02138	0.5057	0.3124	0.2815	90.993	28.2688	64.1218	33.4902	NA	NA	valid	valid	valid
1774067	1772238	T	0.0219	0.02065	0.4914	0.3214	0.2444	93.8516	27.3343	63.4736	35.0431	3	0.978699	valid	valid	valid
1774068	1772238	T	0.0272	0.02496	0.5204	0.3358	0.285	93.606	26.6624	64.958	37.3333	NA	NA	valid	valid	valid
1774069	1772238	T	0.021	0.01953	0.5551	0.2835	0.2349	89.7039	28.0032	60.039	32.1882	4	NA	valid	valid	valid
1774070	1772238	T	0.0226	0.02091	0.5271	0.288	0.2749	92.6984	26.7081	63.0548	36.0471	4.80406	1.10206	valid	valid	valid
1774071	1772238	T	0.0189	0.01822	0.4864	0.283	0.2534	93.8359	27.2007	60.3689	31.4667	3.88639	1.14745	valid	valid	valid
1774072	1772238	T	0.0243	0.02203	0.5218	0.325	0.2565	91.8466	21.8701	62.8743	28.8157	6.74628	1.02456	valid	valid	valid
1774073	1772238	T	0.0327	0.02993	0.6266	0.3482	0.2506	88.8691	26.4731	62.4779	35.451	4	1.58482	valid	valid	valid
1774074	1772238	T	0.0205	0.01861	0.4861	0.2916	0.2524	94.5162	25.5603	58.7142	31.2314	4.3522	0.937245	valid	valid	valid
1774075	1772238	T	0.0261	0.02389	0.5275	0.3337	0.2655	93.5421	26.4767	64.2985	35.1059	4.56076	0.958591	valid	valid	valid
1774076	1772238	T	0.0196	0.01838	0.4676	0.307	0.2465	94.2487	25.3977	63.6528	34.698	NA	NA	valid	valid	valid
1774077	1772238	T	0.025	0.02328	0.5579	0.3159	0.2626	90.7819	28.6654	62.5403	38.902	NA	NA	valid	valid	valid
1774078	1772238	T	0.0257	0.02346	0.5064	0.3311	0.2879	94.7108	26.7557	65.1304	36.0784	NA	NA	valid	valid	valid
1774079	1772238	T	0.0215	0.02027	0.5024	0.3089	0.278	93.518	26.4876	63.9366	35.6235	2.84196	0.978189	valid	valid	valid
1774080	1772238	T	0.0269	0.02403	0.5539	0.3352	0.2566	90.2178	22.2222	64.2857	31.6235	NA	NA	valid	valid	valid
1774081	1772238	T	0.0227	0.02209	0.5069	0.3177	0.2671	93.686	27.6358	53.6756	38.1961	3	1.21722	valid	valid	valid
1774082	1772238	T	0.0218	0.01991	0.4777	0.3504	0.2522	93.6975	26.3241	59.9242	33.1137	6	NA	valid	valid	valid
1774083	1772238	T	0.0271	0.02651	0.5055	0.3529	0.2701	93.6379	26.3348	65.0273	37.3176	2.84296	1.30765	valid	valid	valid
1774084	1772238	T	0.021	0.02057	0.4756	0.3471	0.2264	90.1057	27.3054	58.9214	31.1216	NA	NA	valid	valid	valid
1774085	1772238	T	0.0275	0.0259	0.4947	0.3573	0.3027	94.539	26.2369	66.3104	33.7569	4	NA	valid	valid	valid
1774086	1772238	T	0.0211	0.01901	0.4941	0.2952	0.2851	93.3447	25.2424	60.427	31.5922	6	NA	valid	valid	valid
1774087	1772238	T	0.0215	0.01962	0.506	0.296	0.272	93.0091	28.2019	60.2662	33.0039	NA	NA	valid	valid	valid
1774088	1772238	T	0.0215	0.01972	0.4702	0.3274	0.2486	94.2063	27.338	62.308	35.749	NA	NA	valid	valid	valid
1774089	1772238	T	0.0235	NA	NA	NA	NA	NA	25.7594	65.0049	32.0941	NA	NA	valid	invalid	valid
1774090	1772238	T	0.0265	0.02527	0.506	0.3412	0.2986	94.7084	26.6667	63.1052	37.5843	3	NA	valid	valid	valid
1774091	1772238	T	0.0204	0.01891	0.4931	0.3102	0.2648	92.6903	27.1165	63.0924	39.0588	NA	NA	valid	valid	valid
1774092	1772238	T	0.0228	0.02089	0.463	0.313	0.2712	95.127	26.7454	63.5553	33.4431	NA	NA	valid	valid	valid
1774095	1772238	T	0.0252	0.02222	0.5187	0.3336	0.2644	93.0117	23.2069	61.2475	23.6392	NA	NA	valid	valid	valid
1774096	1772238	T	0.0203	0.01854	0.4323	0.3277	0.2769	94.5149	25.6898	62.4851	26.3843	NA	NA	valid	valid	valid
1774097	1772238	T	0.0299	0.0285	0.5119	0.3851	0.3123	93.9147	25.0038	63.7368	32.6588	4	1.09339	valid	valid	valid
1774100	1772238	T	0.019	0.01767	0.3983	0.3636	0.2668	95.9737	27	58.9789	35.6392	3	0.810313	valid	valid	valid
1774103	1772238	T	0.0299	0.02763	0.5849	0.3436	0.2669	90.9872	27.225	62.3053	40.2824	2.73327	1.03673	valid	valid	valid
1774106	1772238	T	0.0276	0.02525	0.508	0.334	0.3043	94.9541	25.5344	67.0362	36.7843	2.9745	1.14043	valid	valid	valid
1774107	1772238	T	0.0209	0.02019	0.472	0.3322	0.2875	93.4707	25.2093	65.2834	30.9961	4	NA	valid	valid	valid	not for correlation
1774108	1772238	T	0.0251	0.02429	0.5608	0.3043	0.2889	92.2173	27.9588	59.6311	38.2745	3	NA	valid	valid	valid
1774109	1772238	T	0.0233	0.02198	0.4654	0.3545	0.2898	91.9756	25.8772	63.6872	33.6941	7.75596	1.1262	valid	valid	valid
1774111	1772238	T	0.0223	0.02125	0.4656	0.313	0.2786	95.5933	27.9871	62.4496	38.9333	2.94061	0.940689	valid	valid	valid
1774112	1772238	T	0.0253	0.02374	0.5262	0.2973	0.2836	93.6907	26.6188	61.4198	35.5765	3.02676	NA	valid	valid	valid
1774113	1772238	T	0.0207	0.01898	0.4689	0.3401	0.2691	92.0101	31.1482	55.6545	40.502	NA	NA	valid	valid	valid
1774114	1772238	T	0.0321	0.02936	0.5667	0.3583	0.2919	93.5065	28.4989	63.9907	33.8039	NA	NA	valid	valid	valid
1774115	1772238	T	0.0352	0.03213	0.6352	0.3854	0.2632	88.1622	31.0393	65.1492	41.0039	NA	NA	valid	valid	valid
1774118	1772238	T	0.0275	0.02508	0.5251	0.359	0.287	91.7556	27.3864	64.2075	38.698	4.54715	1.04554	valid	valid	valid
1774121	1772238	T	0.023	0.02159	0.5021	0.3304	0.2693	92.093	27.7467	62.4655	34.102	NA	NA	valid	valid	valid
1774122	1772238	T	0.027	0.02408	0.4587	0.375	0.3123	93.7851	25.519	65.7785	37.6784	NA	NA	valid	valid	valid
1774125	1772238	T	0.024	0.02194	0.5092	0.3707	0.2468	91.9687	28.0678	63.8528	36.2353	NA	NA	valid	valid	valid
1774128	1772238	T	0.0258	0.02493	0.5398	0.3758	0.2761	89.3727	NA	NA	NA	NA	NA	valid	valid	invalid
1774129	1772238	T	0.0263	0.02481	0.5073	0.3331	0.2944	94.9442	27.6316	65.6364	34.5098	NA	NA	valid	valid	valid
1774130	1772238	T	0.0254	0.02428	0.5189	0.3495	0.27	92.5445	25.8939	64.7085	34.7137	2.9222	1.26901	valid	valid	valid
1774131	1772238	T	0.0255	0.02379	0.4795	0.3801	0.2724	93.5227	26.8192	59.5368	34.5412	2.93106	1.16186	valid	valid	valid
1774133	1772238	T	0.0224	0.02021	0.5141	0.3011	0.2491	92.1767	26.2921	61.2887	31.8902	NA	NA	valid	valid	valid
1774134	1772238	T	0.0336	0.02998	0.6279	0.3326	0.2859	87.8995	23.9689	51.4343	23.5137	3.71985	1.16556	valid	valid	valid
1774135	1772238	T	0.029	0.0276	0.5625	0.3327	0.3214	92.6404	30.1139	65.6692	37.7412	NA	NA	valid	valid	valid
1774136	1772238	T	0.0181	0.0174	0.412	0.3104	0.2716	97.5882	24.2172	63.6136	31.3412	NA	NA	valid	valid	valid
1774137	1772238	T	0.023	0.02117	0.493	0.3298	0.2621	92.1459	27.7408	62.7473	28.549	NA	NA	valid	valid	valid
1774138	1772238	T	0.0237	0.02253	0.5338	0.3236	0.2728	89.8749	26.7343	62.8025	36.9412	3	1.09031	valid	valid	valid
1774139	1772238	T	0.0212	0.0197	0.4659	0.3262	0.2802	95.6815	28.5577	62.3555	36.6275	3	0.952679	valid	valid	valid
1774140	1772238	T	0.0173	0.01641	0.4535	0.2889	0.2546	95.084	25.534	61.9549	31.2941	4	0.87398	valid	valid	valid
1774141	1772238	T	0.026	0.02319	0.5174	0.3405	0.2813	93.9742	28.5144	63.3551	36	2.86918	1.23827	valid	valid	valid
1774142	1772238	T	0.0233	0.02205	0.4714	0.3257	0.2638	93.9775	25.9509	63.9216	32	NA	NA	valid	valid	valid
1774143	1772238	T	0.035	NA	NA	NA	NA	NA	25.8716	59.6851	22.9176	NA	NA	valid	invalid	valid
1774144	1772238	T	0.0226	0.02094	0.5195	0.3087	0.2683	92.4772	25.9014	65.2426	29.7412	NA	NA	valid	valid	valid
1778979	1772205	C	0.0201	0.01918	0.4894	0.2932	0.255	93.507	27.3034	59.8319	37.3333	3.76814	0.991326	valid	valid	valid
1778980	1772205	C	0.0222	0.02101	0.5485	0.2993	0.2446	91.1105	32.3728	59.3091	43.1373	NA	NA	valid	valid	valid
1778981	1772205	C	0.0226	0.02098	0.5477	0.298	0.2404	90.7112	34.0698	59.6857	45.9137	NA	NA	valid	valid	valid
1778982	1772205	C	0.0214	0.02017	0.4909	0.2986	0.2432	91.8622	31.6841	62.3701	40.7686	NA	NA	valid	valid	valid
1778983	1772205	C	0.0196	0.01786	0.4177	0.3226	0.2823	97.3692	30.4663	63.9867	37.851	NA	NA	valid	valid	valid
1778984	1772205	C	0.02	0.01856	0.4729	0.3018	0.2676	95.7522	29.0058	63.6213	37.9451	3	0.963484	valid	valid	valid
1778985	1772205	C	0.02	0.01876	0.4509	0.3083	0.2607	95.9977	29.4102	60.2041	38.4314	2.96455	0.957015	valid	valid	valid
1778986	1772205	C	0.0206	0.01898	0.4983	0.2746	0.2387	92.7613	30.1544	58.4211	41.7255	NA	NA	valid	valid	valid
1778987	1772205	C	0.0208	0.01884	0.4801	0.2958	0.2694	94.4455	32.5472	65.5079	40.6118	3	NA	valid	valid	valid
1778988	1772205	C	0.0213	0.01965	0.4781	0.3039	0.2647	94.7654	31.068	60.4697	40.0784	3	NA	valid	valid	valid
1778989	1772205	C	0.0223	0.02041	0.5266	0.2977	0.2484	91.1381	30.3246	63.3723	38.8863	NA	NA	valid	valid	valid
1778990	1772205	C	NA	NA	NA	NA	NA	NA	30.3652	61.0481	40.1098	NA	NA	invalid	invalid	valid
1778991	1772205	C	0.0214	0.01986	0.4507	0.3257	0.263	95.9093	30.1294	63.697	39.9686	9	NA	valid	valid	valid
1778992	1772205	C	0.0195	0.01785	0.4246	0.3164	0.2718	97.3957	31.2339	62.7262	40.7373	3	NA	valid	valid	valid
1778993	1772205	C	0.0175	0.01576	0.4248	0.2989	0.268	96.0476	NA	NA	NA	3.97976	1.22748	valid	valid	not for tracking
1778994	1772205	C	0.0192	0.01769	0.4543	0.2958	0.2515	95.6445	26.2731	59.8629	29.7412	NA	NA	valid	valid	valid
1778995	1772205	C	0.0205	0.01854	0.4611	0.2997	0.2691	95.5574	23.469	60.9822	29.0667	NA	NA	valid	valid	valid
1778996	1772205	C	0.0243	0.02228	0.4799	0.324	0.2891	95.7992	28.4086	62.995	38.0235	NA	NA	valid	valid	valid
1778997	1772205	C	0.0267	0.02454	0.5259	0.3202	0.2839	93.6405	30.0192	61.1438	40.0471	NA	NA	valid	valid	valid
1778998	1772205	C	0.0256	0.02339	0.4992	0.3326	0.2797	93.8062	28.7969	66.0361	37.3176	2.6911	0.731851	valid	valid	valid
1778999	1772205	C	0.0224	0.02097	0.5307	0.297	0.2691	93.6896	30.4985	61.6932	41.3176	3	0.76977	valid	valid	valid
1779000	1772205	C	0.0255	0.02337	0.5222	0.3219	0.2834	95.2354	25.9253	59.0772	31.2784	NA	NA	valid	valid	valid
1779001	1772205	C	0.0216	0.02007	0.4837	0.3128	0.263	94.9914	31.4175	59.9767	40.4078	2.96835	1.07997	valid	valid	valid
1779002	1772205	C	0.0183	0.0164	0.4699	0.2688	0.2481	93.9903	30.8636	60.8067	41.2235	3	0.859566	valid	valid	valid
1779003	1772205	C	0.0235	0.02153	0.4807	0.326	0.2764	95.6105	27.1995	65.6236	35.5922	NA	NA	valid	valid	valid
1779004	1772205	C	0.025	0.02281	0.5224	0.3158	0.287	95.4586	29.3341	62.7872	41.6471	2	0.775765	valid	valid	valid
1779005	1772205	C	0.0211	0.01963	0.5488	0.2679	0.2551	91.1985	30.5609	58.9958	41.2392	NA	NA	valid	valid	valid
1779006	1772205	C	0.0196	0.01817	0.454	0.2992	0.2622	93.7146	28.8935	59.7754	37.7098	3.56535	1.04085	valid	valid	valid
1779007	1772205	C	0.0227	0.02064	0.4856	0.3144	0.2745	95.9761	28.1377	61.8789	37.5686	NA	NA	valid	valid	valid
1779008	1772205	C	0.0291	0.02668	0.5303	0.3388	0.3232	94.88	28.1366	61.8755	40.8157	NA	NA	valid	valid	valid
1779009	1772205	C	0.0198	0.01851	0.5008	0.2875	0.2506	93.285	29.6396	60.5736	36.6431	NA	NA	valid	valid	valid
1779010	1772205	C	0.0235	0.02212	0.4732	0.3304	0.2846	96.1568	27.2808	62.5923	34.0078	5	NA	valid	valid	valid
1779011	1772205	C	0.0223	0.02082	0.548	0.2915	0.2414	90.7614	32.4572	58.0966	44.1725	2.96593	1.03772	valid	valid	valid
1779012	1772205	C	0.017	0.01551	0.4561	0.2728	0.2592	94.8033	29.1353	59.1605	35.8745	4	NA	valid	valid	valid
1779013	1772205	C	0.026	0.02435	0.4898	0.3561	0.2965	96.573	27.3962	64.0612	38.9333	NA	NA	valid	valid	valid
1779014	1772205	C	0.0221	0.02044	0.4971	0.2945	0.2595	93.3866	28.2212	60.319	32.4549	4	1.13338	valid	valid	valid
1779015	1772205	C	0.0213	0.0202	0.4537	0.3177	0.2767	96.6273	28.1127	61.1868	39.1216	NA	NA	valid	valid	valid
1779016	1772205	C	0.0179	0.01704	0.4576	0.2955	0.2422	94.0719	26.7386	61.7325	32.9569	4.97881	0.99324	valid	valid	valid
1779017	1772205	C	0.0267	0.02466	0.5118	0.3374	0.3024	95.4539	28.968	66.7987	39.5922	2.80958	1.18163	valid	valid	valid
1779018	1772205	C	0.0186	0.01734	0.4237	0.3288	0.2587	97.7014	28.5	65.3647	39.3569	2.60157	0.714541	valid	valid	valid
1779019	1772205	C	0.0247	0.02323	0.5189	0.3206	0.2857	93.5842	28.9933	64.8595	39.6392	2.91651	1.07026	valid	valid	valid
1779020	1772205	C	0.0222	0.02114	0.5395	0.2969	0.27	93.0606	28.8446	64.2217	36.7843	3	0.983163	valid	valid	valid
1779021	1772205	C	0.0192	0.01763	0.4548	0.3095	0.2528	94.5473	28.3323	63.386	38.7294	4	1.10536	valid	valid	valid
1779022	1772205	C	0.0217	0.02015	0.4816	0.3163	0.2497	93.6626	29.7847	60.761	39.5765	3.48394	0.47367	valid	valid	valid
1779023	1772205	C	0.0261	0.02333	0.5109	0.3134	0.2673	93.545	28.6103	64.9418	39.1059	3	1.04094	valid	valid	valid
1779024	1772205	C	0.0198	0.01866	0.4826	0.2928	0.2689	94.5531	28.7824	63.1513	37.3333	3	1.13717	valid	valid	valid
1779025	1772205	C	0.0273	0.02496	0.4935	0.3478	0.3013	95.6659	27.6316	66.2966	39.5608	3	1.16837	valid	valid	valid
1779026	1772205	C	0.0253	0.0235	0.51	0.3221	0.2883	94.824	26.541	63.4899	34.0706	3	0.763393	valid	valid	valid
1779027	1772205	C	0.0185	0.01671	0.503	0.2776	0.2503	93.2276	33.2234	60.5098	42.4627	5	NA	valid	valid	valid
1779028	1772205	C	0.0177	0.01673	0.4495	0.291	0.2522	95.3166	30.7466	62.3558	39.4196	NA	NA	valid	valid	valid
1779029	1772205	C	0.0214	0.01956	0.5349	0.3025	0.2301	91.3776	30.7524	61.9275	39.3882	NA	NA	valid	valid	valid
1779030	1772205	C	0.0238	0.02207	0.5224	0.3016	0.2685	93.3267	30.5091	62.2172	41.6	3.91392	0.969133	valid	valid	valid
1779031	1772205	C	0.0225	0.02095	0.4864	0.3165	0.274	94.2614	29.2084	62.8524	37.8353	3.59685	0.420791	valid	valid	valid
1779032	1772205	C	0.0203	0.01873	0.4593	0.3118	0.2631	94.4876	NA	NA	NA	3.46494	1.04413	valid	valid	not for tracking
1779033	1772205	C	0.0188	0.01753	0.5094	0.2784	0.2416	92.1795	25.7633	60.9453	31.5294	9.7439	0.967219	valid	valid	valid
1779034	1772205	C	0.0194	0.01846	0.5102	0.2763	0.2465	93.0281	30.8238	59.2225	39.5451	NA	NA	valid	valid	valid
1779035	1772205	C	0.0245	0.02329	0.5471	0.3035	0.2795	92.8549	29.7177	59.735	39.0745	3	1.06314	valid	valid	valid
1779036	1772205	C	0.0237	0.02203	0.5257	0.2986	0.2846	93.7504	31.1837	57.7376	39.9373	2.95098	1.37398	valid	valid	valid
1779037	1772205	C	0.0217	0.0199	0.4409	0.3391	0.2572	95.5945	NA	NA	NA	3	1.02577	valid	valid	not for tracking
1779038	1772205	C	0.023	0.0211	0.4549	0.3177	0.2883	97.2242	NA	NA	NA	NA	NA	valid	valid	invalid
1779039	1772205	C	0.0212	0.01958	0.4715	0.3232	0.2715	95.3488	28.4479	62.3265	38.4314	3	0.845663	valid	valid	valid
1779040	1772205	C	0.023	0.02152	0.4851	0.3132	0.2694	93.7653	NA	NA	NA	2.87871	1.22411	valid	valid	not for tracking
1779041	1772205	C	0.0224	0.02091	0.434	0.3275	0.2868	97.1242	29.6457	62.613	38.1804	2.95376	0.9875	valid	valid	valid
1779042	1772205	C	0.0209	0.01887	0.4655	0.3047	0.2745	94.6489	28.8462	60.3571	35.1373	2.91534	0.925128	valid	valid	valid
1779043	1772205	C	0.0306	0.02845	0.5917	0.3313	0.263	90.6597	32.9247	61.5744	43.6392	3.13879	0.957453	valid	valid	valid
1779044	1772205	C	0.0271	0.02519	0.5461	0.3213	0.3023	94.0925	27.8067	64.9758	38.9647	3.25504	1.6074	valid	valid	valid
1779045	1772205	C	0.0187	0.01675	0.4007	0.3009	0.2718	96.5425	28.3099	60.9704	36.5333	3.80895	0.584657	valid	valid	valid
1779046	1772205	C	0.0222	0.02044	0.4655	0.3154	0.2744	96.4564	29.9818	61.2723	42.1647	NA	NA	valid	valid	valid
1779047	1772205	C	0.024	0.02063	0.449	0.3455	0.2918	97.4763	27.4372	63.6545	39.2314	NA	NA	valid	valid	valid
1779048	1772205	C	0.0304	0.02773	0.5495	0.3292	0.2978	93.7058	32.3522	58.4626	44.4863	2.74266	1.55638	valid	valid	valid
1779049	1772205	C	0.0193	0.0185	0.4752	0.2994	0.2471	93.834	27.5035	59.6299	37.302	3.87907	0.928189	valid	valid	valid
1779050	1772205	C	0.0243	0.0222	0.4815	0.32	0.2818	95.6289	29.613	62.895	36.7373	7	NA	valid	valid	valid
1779051	1772205	C	0.0207	0.01897	0.4971	0.2981	0.2576	94.9604	30.1982	61.645	38.5255	3.75289	1.07156	valid	valid	valid
1779052	1772205	C	0.0228	0.02069	0.4983	0.3229	0.281	92.9638	32.12	58.8697	39.9686	3.92464	1.23214	valid	valid	valid
1779053	1772205	C	NA	0.02286	0.5396	0.3083	0.2593	92.7917	30.8098	59.9846	40.6902	NA	NA	invalid	valid	valid
1779054	1772205	C	0.0236	0.02125	0.5462	0.2976	0.2745	91.7384	32.1989	62.2125	39.5608	4	NA	valid	valid	valid
1779055	1772205	C	0.0271	0.02512	0.5169	0.3404	0.2686	93.8506	27.806	60.7293	33.5529	5	NA	valid	valid	valid
1779056	1772205	C	0.0212	0.01883	0.4597	0.3059	0.2673	95.5529	24.0823	59.248	30.8706	9	0.815561	valid	valid	valid
1779057	1772205	C	0.0229	0.02207	0.5044	0.3145	0.2626	94.2737	27.8951	60.3249	36.6902	4.94076	1.1713	valid	valid	valid
1779058	1772205	C	0.0235	0.02159	0.4747	0.3169	0.2801	95.8724	26.9132	60.6691	38.4471	3	1.19668	valid	valid	valid
1779059	1772205	C	0.0195	0.01762	0.4363	0.3105	0.2593	95.947	31.5226	57.4695	39.7961	4	NA	valid	valid	valid
1779060	1772205	C	0.0212	0.01963	0.4637	0.3075	0.2721	95.292	26.5418	60.4793	36	3	0.936042	valid	valid	valid
1779061	1772205	C	0.022	0.02068	0.5046	0.3003	0.2507	93.9824	29.4977	60.5434	38.6824	3.7994	1.13533	valid	valid	valid
1779062	1772205	C	0.0253	0.02371	0.4981	0.3295	0.2868	94.9064	29.5226	61.2715	40.2196	NA	NA	valid	valid	valid
1779063	1772205	C	0.0206	0.01883	0.4625	0.3019	0.2588	95.2128	27.875	62.4458	36.1725	3	1.00383	valid	valid	valid
1779064	1772205	C	0.0248	0.0231	0.4958	0.3538	0.2724	92.4988	29.4238	64.1478	38.1961	3.87678	1.39745	valid	valid	valid
1779065	1772205	C	0.0215	0.01982	0.4013	0.3176	0.2709	97.8199	30.6543	63.0942	37.6157	3.67451	1.14898	valid	valid	valid
1779066	1772205	C	0.0276	0.02565	0.5483	0.3153	0.2961	94.3172	29.9445	63.9448	39.7647	NA	NA	valid	valid	valid
1779067	1772205	C	0.0167	0.01542	0.4735	0.2758	0.2349	92.9843	30.1022	60.7957	37.851	NA	NA	valid	valid	valid
1779068	1772205	C	0.0233	0.02153	0.4994	0.2996	0.2724	93.3654	30.2308	62.201	39.3412	NA	NA	valid	valid	valid
1779069	1772205	C	0.0202	0.01874	0.4703	0.2978	0.263	95.0385	28.8734	59.7672	37.7412	NA	NA	valid	valid	valid
1779070	1772205	C	0.0204	0.01924	0.4685	0.3154	0.25	93.9502	30.9785	57.3646	39.4039	NA	NA	valid	valid	valid
1779071	1772205	C	0.0206	0.01943	0.4985	0.3	0.2572	93.2998	28.6833	62.2269	37.3333	NA	NA	valid	valid	valid
1779072	1772205	C	0.0223	0.02061	0.4694	0.3039	0.2738	95.9819	29.5036	60.0556	39.4667	NA	NA	valid	valid	valid
1779073	1772205	C	0.0262	0.02416	0.4922	0.3297	0.2926	96.0095	29.5396	63.6549	38.5412	NA	NA	valid	valid	valid
1779074	1772205	C	0.0186	0.01754	0.4772	0.2854	0.2514	93.5359	32.1092	59.2158	38.8078	NA	NA	valid	valid	valid
1779075	1772205	C	0.0192	0.01804	0.4764	0.3016	0.2515	93.6218	29.9565	58.0564	37.2863	NA	NA	valid	valid	valid
1779076	1772205	C	0.0182	0.01658	0.4321	0.3021	0.2541	95.3074	29.1578	61.5132	38.149	NA	NA	valid	valid	valid
1779077	1772205	C	0.0214	0.01959	0.4813	0.2984	0.2642	94.9925	30.1966	63.6895	37.5843	NA	NA	valid	valid	valid
1779078	1772205	C	0.0189	0.01769	0.4669	0.2915	0.2504	94.9711	NA	NA	NA	NA	NA	valid	valid	invalid
NA	1772238	T	NA	NA	NA	NA	NA	NA	NA	NA	NA	5	NA	NA	NA	NA	not for correlation
